# Supplementary material for: Cellular hallmarks reveal restricted aerobic metabolism at thermal limits
Source: eLife. 2015 May 1;4:e04810. doi: 10.7554/eLife.04810 (PMC4415524; doi:10.7554/eLife.04810)
Supplement: Source code 1. — In-house scripts to analyze embryos (Matlab). DOI: http://dx.doi.org/10.7554/eLife.04810.012 [file elife04810s002.zip]

Archive with 34 entries (29 files):
- in_house_scripts_analyze_embryos/
- in_house_scripts_analyze_embryos/.DS_Store
- __MACOSX/
- __MACOSX/in_house_scripts_analyze_embryos/
- __MACOSX/in_house_scripts_analyze_embryos/._.DS_Store
- in_house_scripts_analyze_embryos/analyze_embryos.m
- __MACOSX/in_house_scripts_analyze_embryos/._analyze_embryos.m
- in_house_scripts_analyze_embryos/compare_embryos.m
- __MACOSX/in_house_scripts_analyze_embryos/._compare_embryos.m
- in_house_scripts_analyze_embryos/compare_embryos.m~
- in_house_scripts_analyze_embryos/SCRIPTS_add_path_to_matlab/
- in_house_scripts_analyze_embryos/SCRIPTS_add_path_to_matlab/append_pdfs.m
- in_house_scripts_analyze_embryos/SCRIPTS_add_path_to_matlab/boxplot2.m
- __MACOSX/in_house_scripts_analyze_embryos/SCRIPTS_add_path_to_matlab/
- __MACOSX/in_house_scripts_analyze_embryos/SCRIPTS_add_path_to_matlab/._boxplot2.m
- in_house_scripts_analyze_embryos/SCRIPTS_add_path_to_matlab/boxplot2.m~
- in_house_scripts_analyze_embryos/SCRIPTS_add_path_to_matlab/centration_rotation.m
- __MACOSX/in_house_scripts_analyze_embryos/SCRIPTS_add_path_to_matlab/._centration_rotation.m
- in_house_scripts_analyze_embryos/SCRIPTS_add_path_to_matlab/detect_nuclei.m
- __MACOSX/in_house_scripts_analyze_embryos/SCRIPTS_add_path_to_matlab/._detect_nuclei.m
- in_house_scripts_analyze_embryos/SCRIPTS_add_path_to_matlab/get_areasCytok.m
- __MACOSX/in_house_scripts_analyze_embryos/SCRIPTS_add_path_to_matlab/._get_areasCytok.m
- in_house_scripts_analyze_embryos/SCRIPTS_add_path_to_matlab/get_embryo_coord.m
- __MACOSX/in_house_scripts_analyze_embryos/SCRIPTS_add_path_to_matlab/._get_embryo_coord.m
- in_house_scripts_analyze_embryos/SCRIPTS_add_path_to_matlab/get_length_AB_CK.m
- __MACOSX/in_house_scripts_analyze_embryos/SCRIPTS_add_path_to_matlab/._get_length_AB_CK.m
- in_house_scripts_analyze_embryos/SCRIPTS_add_path_to_matlab/get_mitotic_entry.m
- __MACOSX/in_house_scripts_analyze_embryos/SCRIPTS_add_path_to_matlab/._get_mitotic_entry.m
- in_house_scripts_analyze_embryos/SCRIPTS_add_path_to_matlab/get_timing.m
- __MACOSX/in_house_scripts_analyze_embryos/SCRIPTS_add_path_to_matlab/._get_timing.m
- in_house_scripts_analyze_embryos/SCRIPTS_add_path_to_matlab/mitotic_spindle.m
- __MACOSX/in_house_scripts_analyze_embryos/SCRIPTS_add_path_to_matlab/._mitotic_spindle.m
- in_house_scripts_analyze_embryos/show_analyze_embryos.m
- __MACOSX/in_house_scripts_analyze_embryos/._show_analyze_embryos.m
