# Supplementary material for: Cellular hallmarks reveal restricted aerobic metabolism at thermal limits
Source: eLife. 2015 May 1;4:e04810. doi: 10.7554/eLife.04810 (PMC4415524; doi:10.7554/eLife.04810)
Supplement: Source code 1. — In-house scripts to analyze embryos (Matlab). DOI: http://dx.doi.org/10.7554/eLife.04810.012 [file elife04810s002.zip › in_house_scripts_analyze_embryos/analyze_embryos.m]

function analyze_embryos

    clear all; clc; close all;

    wdir = '/Users/admin/Documents/GONCZY_LAB/PROJECTS/first_cell_division/cyc1_AB_20deg/';
    wfile = 'cyc1-141128-20-5';
    
    warning on
    try
        M = VideoReader([wdir,wfile]);
    catch
        M = VideoReader([wdir,wfile,'.avi']);
    end 
    try
        load([wdir,wfile,'-DIR/',wfile,'-.mat']); % ASSET output
    try
        load([wdir,wfile,'-DIR/',wfile,'-ANALYSIS.mat']); % analyze_embryo.m output 
    end
    idx_sp = strfind(wfile,' ');
    wfile2 = wfile;
    wfile2(idx_sp) = '-';
    
    embryo.do_detect_pronuclei = 0;
    embryo.do_centration_rotation = 0;
    embryo.do_mitotic_entry = 1;
    embryo.do_spindle_rocking = 0;
    embryo.do_areas = 1;
    embryo.do_L_AB = 1;
 
    % INFO 
    info_tmp = input('Worms from which date and temperture (YYMMDD@TT)','s');
    if ~isempty(strfind(wdir,'Tswitch'))
       imaging_Temp = input('Imaged at which Temperature (TT)?','s');
       embryo.info.imaging_T = imaging_Temp;
    end
    figure; 
    try
        imshow(read(M,10));
    catch
        imshow(read(M,1));
    end
    yolk_granules = input('Do you see big yolk granules?'); % !!!!!!!!!!!!!!!!!!!!!!!!!!!!!!!!!!!!!!!
    magn = input('Magnification (e.g. 63, 100)');
    %magn = 100; % !!!!!!!!!!!!!!!!!!!!!!!!!!!!!!!!!!!!!!!!!!!!!!!!!!!!!!!!!!!!!!!!!!!!!!!!!!!!!!!!!!!!!!!!!!!!!!!!!!
    embryo.info.magn = magn;
    embryo.info.pixelsize = [8.6 8.3]/magn; % 100 because 100X
    embryo.info.yolk_granules = yolk_granules;
    close gcf;
    idx = strfind(wfile,'-'); 
    idx2 = strfind(info_tmp,'@');
    embryo.info.file = [wdir,wfile];
    wfilem = wfile; wfilem(idx) = ' ';
    embryo.info.name = wfilem;
    embryo.info.date = info_tmp(1:idx2(1)-1); % wfile(1:idx(1)-1); % !!!!!!!!!!!!!!!!!!!!!!!!!!!!!!!!!!!!!!!!!!!!!!!!!!!!!!!!!!!!!!!!!
    embryo.info.date = wfile(1:idx(1)-1);
    embryo.info.T = info_tmp(idx2(1)+1:end);
    embryo.info.incubation_date = info_tmp(1:idx2(1)-1);
    embryo.info.incubation_T = info_tmp(idx2(1)+1:end);
    embryo.info.recordTime = input('Time interval between frames (in sec)?'); % record images every x seconds % !!!!!!!!!!!!!!!!!!
    save([wdir,wfile,'-DIR/',wfile,'-ANALYSIS.mat'],'embryo','-v7.3');
    
    % DETERMINE FIRST FRAME OF INTEREST + PSEUDO-CLEAVAGE + CYTOKINESIS
    disp('Determining timing...');
    timing = get_timing(M); % start, pseudo-cleavage, cytokinesis, pronuclei meeting
    embryo.timing = timing;
    save([wdir,wfile,'-DIR/',wfile,'-ANALYSIS.mat'],'embryo','-v7.3');

    % SEGMENT THE EMBRYO (ASSET, get_embryo or manually if none is good)
    % DETERMINE ORIGIN OF COORDINATE SYSTEM (localize always the anterior pole, in case the embryo moved position, e.g. because of air-blow)
    % !!!!! TO DO: check orientation of A-P axis, and rotate image so that it's always at 0�... !!
    disp('Embryo segmentation...');
    %try
    %    embryo.coord.asset; % see if already segmented before
    %catch
        [M2, poles, poles_asset, asset_used,mask, stats] = get_embryo_coord(M,wdir,wfile,embryo.timing(1));
        embryo.coord.poles = poles;
        embryo.coord.poles_asset = poles_asset;
        embryo.coord.asset = asset_used;
        embryo.coord.mask = mask;
        embryo.coord.stats = stats;
        embryo.coord.cropped = M2;  
    %end
    %save([wdir,wfile,'-DIR/',wfile,'-ANALYSIS.mat'],'embryo');
    %keyboard

    % DETECT PRONUCLEI
    MANUAL_TRACKING = 0; SHOW_PLOT = 0;
    if embryo.do_detect_pronuclei
        disp('Detecting pronuclei...');
        try
            [traj_m,traj_f,lost_frames,meeting_frame,vm,vf,am,af,frames] = detect_nuclei(M,MANUAL_TRACKING,0,wdir,wfile,embryo.timing(1),embryo.coord.mask,embryo.coord.stats,embryo.coord.poles,embryo.info.recordTime,SHOW_PLOT);    
        catch
            [traj_m,traj_f,lost_frames,meeting_frame,vm,vf,am,af,frames] = detect_nuclei(M,MANUAL_TRACKING,0,wdir,wfile,embryo.timing(1),embryo.coord.mask,embryo.coord.stats,embryo.coord.poles_asset,embryo.info.recordTime,SHOW_PLOT);     
        end
        embryo.pronuclei.frames = frames;
        embryo.pronuclei.traj_m = traj_m;
        embryo.pronuclei.traj_f = traj_f;
        embryo.pronuclei.vm = vm;
        embryo.pronuclei.vf = vf;
        embryo.pronuclei.am = am;
        embryo.pronuclei.af = af;
        embryo.pronuclei.lost_frames = lost_frames; 
        embryo.pronuclei.meeting = meeting_frame;
        embryo.timing(4) = meeting_frame;
        if ~isnan(embryo.timing(2))
            % average speed from pseudo-cleave to meeting
            idx_pc = find(embryo.pronuclei.frames==embryo.timing(2)); % pseudo-cleavage
            idx_pm = find(embryo.pronuclei.frames==embryo.timing(4)); % pronuclei meeting
            if ~isempty(idx_pc) && ~isempty(idx_pm)
                dt = (embryo.timing(4)-embryo.timing(2))*embryo.info.recordTime;
                av_xspeed_m = (traj_m(idx_pm,1)-traj_m(idx_pc,1))/dt;
                av_yspeed_m = (traj_m(idx_pm,2)-traj_m(idx_pc,2))/dt;
                av_xspeed_f = (traj_f(idx_pm,1)-traj_f(idx_pc,1))/dt;
                av_yspeed_f = (traj_f(idx_pm,2)-traj_f(idx_pc,2))/dt;
                av_speed_m = sqrt(av_xspeed_m^2+av_yspeed_m^2);
                av_speed_f = sqrt(av_xspeed_f^2+av_yspeed_f^2);
                embryo.pronuclei.speed = [av_xspeed_m,av_yspeed_m,av_speed_m;av_xspeed_f,av_yspeed_f,av_speed_f];
            else
                embryo.pronuclei.speed = [NaN NaN NaN;NaN NaN NaN];
            end
        else
            embryo.pronuclei.speed = [NaN NaN NaN;NaN NaN NaN];
        end
    else
        embryo.pronuclei.speed = [NaN NaN NaN;NaN NaN NaN];
        embryo.pronuclei.frames = NaN;
        embryo.pronuclei.traj_m = [NaN NaN];
        embryo.pronuclei.traj_f = [NaN NaN];
        embryo.pronuclei.vm = [NaN NaN];
        embryo.pronuclei.vf = [NaN NaN];
        embryo.pronuclei.am = [NaN NaN];
        embryo.pronuclei.af = [NaN NaN];
        embryo.pronuclei.lost_frames = NaN; 
        embryo.pronuclei.meeting = NaN;
        embryo.timing(4) = NaN;
    end
    
    if MANUAL_TRACKING
        save([wdir,wfile,'-DIR/',wfile,'-ANALYSIS.mat'],'embryo');
        keyboard % in case we should save as -v7.3
    end
    
    % CORRECT PRONUCLEI-MEETING
    %if embryo.do_detect_pronuclei
        pm_time = get_mitotic_entry(M,max(embryo.pronuclei.meeting,1),0); 
        embryo.timing(4) = pm_time;
        %embryo.time = (embryo.timing - embryo.timing(3))*embryo.info.recordTime;
        %save([wdir,wfile,'-DIR/',wfile,'-ANALYSIS.mat'],'embryo','-v7.3');
    %else
    %    embryo.timing(4) = NaN; 
    %end
    
    % CENTRATION-ROTATION
    if embryo.do_centration_rotation
        disp('Determining centration-rotation...');
        [pos centroid ang frames] = centration_rotation(M,max([1,embryo.timing(2),embryo.timing(4)]));
        embryo.centration_rotation.pos = pos;
        embryo.centration_rotation.centroid = centroid;
        embryo.centration_rotation.angle = ang;
        embryo.centration_rotation.frames = frames;
        %save([wdir,wfile,'-DIR/',wfile,'-ANALYSIS.mat'],'embryo','-v7.3');
    else
        embryo.centration_rotation.pos = [NaN NaN];
        embryo.centration_rotation.centroid = [NaN NaN];
        embryo.centration_rotation.angle = NaN;
        embryo.centration_rotation.frames = NaN;
    end
 
    % MITOTIC ENTRY
    if embryo.do_mitotic_entry
        try
            mentry_time = get_mitotic_entry(M,embryo.centration_rotation.frames(end),1); 
        catch
            mentry_time = get_mitotic_entry(M,1,1); 
        end
        embryo.timing(5) = mentry_time;
        %save([wdir,wfile,'-DIR/',wfile,'-ANALYSIS.mat'],'embryo','version','-v7.3');
    else
        embryo.timing(5) = NaN; 
    end
    
    embryo.time = (embryo.timing - embryo.timing(3))*embryo.info.recordTime;
    
    %save([wdir,wfile,'-DIR/',wfile,'-ANALYSIS.mat'],'embryo');
    
    % RUFFLES
%     try
%         disp('Loading ruffles information from ASSET output...');
%         embryo.ruffles.coord = mymovie.dic.ruffles.carth;
%         % !! remove poles as well from the coord above !!
%         embryo.ruffles.prop = mymovie.dic.ruffles.properties; % [depth area]
%         %save([wdir,wfile,'-DIR/',wfile,'-ANALYSIS.mat'],'embryo','version','-v7.3');
%     end 

    % MITOTIC SPINDLE (manual tracking)
    if embryo.do_spindle_rocking
        disp('Invesigating mitotic spindle rocking...P1');
        try
            [position frames] = mitotic_spindle(M,max(1,embryo.timing(5)),embryo.coord.poles);
        catch
            [position frames] = mitotic_spindle(M,max(1,embryo.timing(5)),embryo.coord.poles_asset); 
        end
        disp('------------ Done for posterior aster ------------');
        disp('Invesigating mitotic spindle rocking...AB');
        try
            [positionA frames] = mitotic_spindle(M,frames(1),embryo.coord.poles,frames(end));
        catch
            [positionA frames] = mitotic_spindle(M,max(1,embryo.timing(5)),embryo.coord.poles_asset); 
        end
          %load([wdir,wfile,'-DIR/',wfile,'-ANALYSIS.mat']);
        embryo.spindle.position = position;
        embryo.spindle.positionA = positionA;
        embryo.spindle.frames = frames;
          %save('/Users/admin/Documents/GONCZY_LAB/PROJECTS/first_cell_division/noise_oscillations4.mat','embryo');
          %keyboard
    else
        embryo.spindle.position = [NaN NaN];
        embryo.spindle.positionA = [NaN NaN];
        embryo.spindle.frames = NaN;
    end
    
    % Area AB/Area P1
    if embryo.do_areas
        if ~isnan(embryo.timing(3))
            toi = embryo.timing(3);
        else
            toi = 1;
        end
        area_time = -0.25*embryo.time(4);
        embryo.general_time = ((1:M.NumberOfFrames) - toi)*embryo.info.recordTime;
        frame = find(embryo.general_time>area_time,1,'first');
        if isempty(frame)
            frame = M.NumberOfFrames; 
        end
            disp('Areas of each daughter cell at cytokinesis');
            [areaA perimA areaP perimP ratio_area ratio_perim frame statsA statsP] = get_areasCytok(M,frame);
            embryo.cytok.areaA = areaA;
            embryo.cytok.areaP = areaP;
            embryo.cytok.aAoveraP = ratio_area;
            embryo.cytok.perimA = perimA;
            embryo.cytok.perimP = perimP;
            embryo.cytok.pAoverpP = ratio_perim;
            embryo.cytok.frame = frame; % frame at which the areas were measured
            embryo.cytok_statsA = statsA;
            embryo.cytok_statsP = statsP;
            x_areaA = vertcat(statsA.PixelList);
            x_areaA = x_areaA(:,1);
            embryo.cytok_lengthA = max(x_areaA)-min(x_areaA);
            x_areaP = vertcat(statsP.PixelList);
            x_areaP = x_areaP(:,1);
            embryo.cytok_lengthP = max(x_areaP)-min(x_areaP);
%         else
%             embryo.cytok.areaA = NaN;
%             embryo.cytok.areaP = NaN;
%             embryo.cytok.aAoveraP = NaN;
%             embryo.cytok.perimA = NaN;
%             embryo.cytok.perimP = NaN;
%             embryo.cytok.pAoverpP = NaN;
%             embryo.cytok.frame = NaN;
%             embryo.cytok_lengthA = NaN;
%             embryo.cytok_statsA = NaN;
%             embryo.cytok_statsP = NaN;
%         end
        
%         disp('Areas of each compartment AFTER cytokinesis');
%         [areaA perimA areaP perimP ratio_area ratio_perim frame] = get_areasCytok(M,embryo.timing(3));
%         embryo.cytok2.areaA = areaA;
%         embryo.cytok2.areaP = areaP;
%         embryo.cytok2.aAoveraP = ratio_area;
%         embryo.cytok2.perimA = perimA;
%         embryo.cytok2.perimP = perimP;
%         embryo.cytok2.pAoverpP = ratio_perim;
%         embryo.cytok2.frame = frame; % frame at which the areas were measured
        
    else
        embryo.cytok.areaA = NaN;
        embryo.cytok.areaP = NaN;
        embryo.cytok.aAoveraP = NaN;
        embryo.cytok.perimA = NaN;
        embryo.cytok.perimP = NaN;
        embryo.cytok.pAoverpP = NaN;
        embryo.cytok.frame = NaN;
        embryo.cytok_lengthA = NaN;
        embryo.cytok_statsA = NaN;
        embryo.cytok_statsP = NaN;
    end
    
    % L_AB
    if embryo.do_L_AB
        if ~isnan(embryo.timing(3))
            toi = embryo.timing(3);
        else
            toi = 1;
        end
            disp('Length of AB');
            [length_AB position_AB frame_AB] = get_length_AB_CK(M,toi);
            L_AB_tmp = [length_AB position_AB(1,1) position_AB(1,2) position_AB(2,1) position_AB(2,2) frame_AB];
            save([wdir,wfile,'-DIR/',wfile2,'-ANALYSIS-AB.mat'],'L_AB_tmp');
            disp('Ok');
    end
    
    % NEBD AB and P1
    %if ~isnan(embryo.timing(3))
    %   disp('NEBD of AB and P1');
    %   [CK_NEBD_AB CK_NEBD_P1] = get_NEBD_AB_P1(M,embryo.timing(3));
       CK_NEBD_AB = NaN; CK_NEBD_P1 = NaN;
       save([wdir,wfile,'-DIR/',wfile2,'-ANALYSIS-NEBD.mat'],'CK_NEBD_AB','CK_NEBD_P1');
    %   disp('DONE');
    %end
    
    save([wdir,wfile,'-DIR/',wfile2,'-ANALYSIS.mat'],'embryo');
    keyboard; % save([wdir,wfile,'-DIR/',wfile,'-ANALYSIS.mat'],'embryo','-v7.3');

    % SHOW THE RESULTS
    show_analyze_embryos(embryo);
    
end
    
