# Supplementary material for: Cellular hallmarks reveal restricted aerobic metabolism at thermal limits
Source: eLife. 2015 May 1;4:e04810. doi: 10.7554/eLife.04810 (PMC4415524; doi:10.7554/eLife.04810)
Supplement: Source code 1. — In-house scripts to analyze embryos (Matlab). DOI: http://dx.doi.org/10.7554/eLife.04810.012 [file elife04810s002.zip › in_house_scripts_analyze_embryos/compare_embryos.m]

function compare_embryos

    clear all; clc; close all;
    
    global arr_diary embryo_names movies_nan movies_outliers pheno_names mu sig; 
    arr_diary = []; movies_nan = []; movies_outliers = []; pheno_names = []; mu = []; sig = [];

    delete('/Users/admin/Documents/GONCZY_LAB/PROJECTS/first_cell_division/F_test.txt');
    
    wdir = '/Users/admin/Documents/GONCZY_LAB/PROJECTS/first_cell_division/';
    pattern = 'AF16_AB_';
    patternE = '-DIR';
    do_nan_outliers = 0;
    
    patt = pattern;
    idxr = strfind(pattern,'_'); patt(idxr) = ' ';
    
    dirt = dir(wdir); 
    dirt(1:2) = [];
    
    delete([wdir,pattern(1:end-1),'-ANALYSIS/',pattern(1:end-1),'_arrhenius.mat']);
    
    LINE_WIDTH = 1.3;
    LINE_WIDTH2 = 1.1;
    
    Temp_oi = [10 12 14 16 20 24 25 26 27 28 29];
    
    nb_per_Temp = [transpose(1:30), zeros(30,1)];
    
    try
        delete([wdir,pattern(1:end-1),'-ANALYSIS/info.txt']);
        diary([wdir,pattern(1:end-1),'-ANALYSIS/info.txt']);
        diary on;
    end
        
    idxi = 0; idxj = 0; name_leg = [];
    for i = 1:length(dirt)
        idxus = strfind(dirt(i).name,'_');
        try 
            Temp_f = str2num(dirt(i).name(idxus(end)+1:end-3));
        catch
            Temp_f = NaN;
        end
        if isempty(Temp_f)
            Temp_f = NaN;
        end
        if ~isempty(strfind(dirt(i).name,pattern)) && ~isempty(find(Temp_oi-Temp_f==0))
           files = dir([wdir,dirt(i).name]);
           length(files)
           for j = 1:length(files)
              if ~isempty(strfind(files(j).name,patternE))
                  try
                    idx_sp = strfind(files(j).name,' ');
                    wfile2 = files(j).name; wfile2(idx_sp) = '-';
                    load([wdir,dirt(i).name,'/',files(j).name,'/',wfile2(1:end-4),'-ANALYSIS-DATA.mat']);
                        try
                            embryo.do_detect_pronuclei;
                        catch
                            edata.do_detect_pronuclei = 0;
                            edata.do_centration_rotation = 0;
                            edata.do_mitotic_entry = 1;
                            edata.do_spindle_rocking = 1;
                            edata.do_areas = 1;
                            edata.do_L_AB = 0;
                        end
                        try
                            edata.embsize_major2;
                        catch
                            edata.embsize_major2 = NaN; 
                        end
                    idxj = idxj + 1;
                    if idxj>1
                        edata = orderfields(edata, data);
                    end
                    data(idxj) = edata;
                    disp(['Loaded ',files(j).name]);
                    name_leg{end+1} = files(j).name;
                    nb_per_Temp(str2num(edata.T),2) = nb_per_Temp(str2num(edata.T),2) + 1;
                  catch
                    disp(['!!! Perform analysis for : ',files(j).name]); 
                  end
              end
           end
        end
    end   
    
    disp(' ');
    disp('-----------------------------------------');
    disp('Nb of embryos analyzed per temperature:');
    disp(nb_per_Temp);
    
    diary off
    
    delete([wdir,pattern(1:end-1),'-ANALYSIS/nan_outliers.txt']);
    try diary([wdir,pattern(1:end-1),'-ANALYSIS/nan_outliers.txt']); end
    
   % PLOTS PER TEMPERATURE
   
   do_detect_pronuclei = vertcat(data.do_detect_pronuclei);
   do_centration_rotation = vertcat(data.do_centration_rotation);
   do_mitotic_entry = vertcat(data.do_mitotic_entry);
   do_spindle_rocking = vertcat(data.do_spindle_rocking);
   do_areas = vertcat(data.do_areas);
   do_L_AB = vertcat(data.do_L_AB);
   pixelsize = vertcat(data.pixelsize);
   magn = vertcat(data.magn);
   recordTime = vertcat(data.recordTime);
   CK_frame = vertcat(data.CK_frame);
   embryo_names = strvcat(data.name);
   times = vertcat(data.timing_val);
   recordTime = vertcat(data.recordTime);   
   maxspeed = vertcat(data.pronuclei_maxspeed);
   maxspeedt = vertcat(data.pronuclei_maxspeed_t);
   distPC2PM = vertcat(data.pronuclei_distPC2PM);
   maxacc = vertcat(data.pronuclei_maxacc);
   maxacct = vertcat(data.pronuclei_maxacc_t);
   posPMm = vertcat(data.pronuclei_posPMm);
   posPMf = vertcat(data.pronuclei_posPMf);
   cr_position_Kt = vertcat(data.cr_position_Kt);
   cr_position_n = vertcat(data.cr_position_n);
   cr_position_speed = vertcat(data.cr_position_speed2);
   cr_angle_Kt = vertcat(data.cr_angle_Kt);
   cr_angle_n = vertcat(data.cr_angle_n);
   cr_angle_speed = vertcat(data.cr_angle_speed2);
   cr_most_anterior_pos = vertcat(data.cr_most_anterior_pos); 
   cr_end_rotation = vertcat(data.cr_end_rotation); 
   spindle_nb_oscillations = vertcat(data.spindle_nb_oscillations);
   spindle_nb_oscillationsA = vertcat(data.spindle_nb_oscillationsA);
   spindle_period_env = vertcat(data.spindle_period_env);
   spindle_period_envA = vertcat(data.spindle_period_envA);
   spindle_period = vertcat(data.spindle_period);
   spindle_amplitude_max = vertcat(data.spindle_amplitude_max);
   spindle_amplitude_maxt = vertcat(data.spindle_amplitude_maxt);
   spindle_start_oscil = vertcat(data.spindle_start_oscil);
   spindle_start_oscilA = vertcat(data.spindle_start_oscilA);
   spindle_amplitude_maxC = vertcat(data.spindle_amplitude_maxC);
   spindle_periodA = vertcat(data.spindle_periodA);
   spindle_amplitude_maxA = vertcat(data.spindle_amplitude_maxA);
   spindle_amplitude_maxtA = vertcat(data.spindle_amplitude_maxtA);
   spindle_amplitude_maxCA = vertcat(data.spindle_amplitude_maxCA);
   spindle_growthP = vertcat(data.spindle_growthP);
   spindle_growthA = vertcat(data.spindle_growthA);
   cytok_area_ratio = vertcat(data.cytok_area_ratio);
   cytok_perim_ratio = vertcat(data.cytok_perim_ratio);
   cytok_embryo_size = vertcat(data.cytok_embryo_size);
   cr_embryo_size = vertcat(data.cr_embryo_size);
   cytok_egg_size = vertcat(data.cytok_egg_size);
   spindle_pos = vertcat(data.spindle_pos);
   spindle_posA = vertcat(data.spindle_posA);
   cr_angle_ME = vertcat(data.cr_angle_ME);
   
       % remove once show_analyze_embryos.m has be re-run for all...
       for j = 1:length(data)
           if isempty(data(j).cr_pos_ME)
               data(j).cr_pos_ME = NaN;
           end
       end
   
   cr_pos_ME = vertcat(data.cr_pos_ME);
   esize_major = vertcat(data.esize_major);
   esize_minor = vertcat(data.esize_minor);
   embsize_major = vertcat(data.embsize_major);
   embsize_centroid = vertcat(data.embsize_centroid);
   embsize_shift = vertcat(data.embsize_shift);
   embsize_minor = vertcat(data.embsize_minor);
   cytok_areaA = vertcat(data.cytok_areaA);
   cytok_areaP = vertcat(data.cytok_areaP);
   cytok_lengthA = vertcat(data.L_AB);
   CK_NEBD_AB_t = vertcat(data.CK_NEBD_AB_t);
   CK_NEBD_P1_t = vertcat(data.CK_NEBD_P1_t);
   
   cr_most_anterior_pos = 100*(cr_most_anterior_pos+esize_major/2-embsize_shift)./embsize_major; 
   spindle_amplitude_max = 100*(spindle_amplitude_max./esize_minor); 
   spindle_amplitude_maxA = 100*(spindle_amplitude_maxA./esize_minor); 
   
   for i = 1:length(data)
        iTemp = data(i).iT;
        if length(data(i).T) < 2
            Temp(i,:) = ['0',data(i).T];
        else
            Temp(i,:) = data(i).T; 
        end
        Temp_num(i,1) = str2num(Temp(i,:));
   end
   [uT m1 n1] = unique(Temp_num);
   cmap = colormap('jet');
   for i = 1:length(Temp)
       idx = find(Temp_num(i)==uT);%strmatch(num2str(Temp_num(i)),num2str(uT));
       col(i,:) = cmap(round(idx*64/length(uT)),:);
   end
   ucol = col(m1,:);

   save(['/Users/admin/Documents/GONCZY_LAB/ASSET/timing/cell_size_timing_',pattern(1:idxr-1),'.mat'],'Temp_num','times','cr_embryo_size','embsize_major','embsize_minor');

   % TIMING
   f1 = figure;
   set(gcf, 'PaperPositionMode', 'manual');
   set(gcf, 'PaperUnits', 'Centimeters');
   set(gcf, 'PaperPosition', [0.1 0.1 21 30]);
   set(gcf, 'PaperType','A4');
    
   subplot(2,2,1);
   boxplot2(times(:,1),Temp,uT,['TIMING: ',data(1).timing_label{1}]);
   title(data(1).timing_label{1});
   ylabel(data(1).timing_label{1}); xlabel('Temperature [°C]'); 

   subplot(2,2,2);
   boxplot2(times(:,2),Temp,uT,['TIMING: ',data(1).timing_label{2}]);
   title(data(1).timing_label{2});
   ylabel(data(1).timing_label{2}); xlabel('Temperature [°C]');

   subplot(2,2,3);
   boxplot2(times(:,3),Temp,uT,['TIMING: ',data(1).timing_label{3}]);
   title(data(1).timing_label{3});
   ylabel(data(1).timing_label{3}); xlabel('Temperature [°C]');
   
   subplot(2,2,4);
   boxplot2(times(:,2)-times(:,1),Temp,uT,'TIMING: PM-PC');
   title('PM - PC');
   ylabel('PM - PC'); xlabel('Temperature [°C]');
   
   mtit(f1,[patt,': TIMING'],'xoff',0,'yoff',.02);
   
   % abs delta timing
   f1 = figure;
   set(gcf, 'PaperPositionMode', 'manual');
   set(gcf, 'PaperUnits', 'Centimeters');
   set(gcf, 'PaperPosition', [0.1 0.1 21 30]);
   set(gcf, 'PaperType','A4');
    
   subplot(2,2,1);
   boxplot2(times(:,1),Temp,uT,['TIMING: ',data(1).timing_label{1}]);
   title(data(1).timing_label{1});
   ylabel(data(1).timing_label{1}); xlabel('Temperature [°C]'); 

   subplot(2,2,2);
   boxplot2(times(:,2),Temp,uT,['TIMING: ',data(1).timing_label{2}]);
   title(data(1).timing_label{2});
   ylabel(data(1).timing_label{2}); xlabel('Temperature [°C]');

   subplot(2,2,3);
   boxplot2(times(:,3),Temp,uT,['TIMING: ',data(1).timing_label{3}]);
   title(data(1).timing_label{3});
   ylabel(data(1).timing_label{3}); xlabel('Temperature [°C]');
   
   subplot(2,2,4);
   boxplot2(times(:,2)-times(:,1),Temp,uT,'TIMING: PM-PC');
   title('PM - PC');
   ylabel('PM - PC'); xlabel('Temperature [°C]');
   
   mtit(f1,[patt,': TIMING'],'xoff',0,'yoff',.02);
   
   % relative timing 
   f1o2 = figure;
   set(gcf, 'PaperPositionMode', 'manual');
   set(gcf, 'PaperUnits', 'Centimeters');
   set(gcf, 'PaperPosition', [0.1 0.1 21 30]);
   set(gcf, 'PaperType','A4');
   
   subplot(2,2,1);
   boxplot2((times(:,2)-times(:,1)),Temp,uT,'ABS TIMING: PC->PM');
   title('PC->PM');
   ylabel('PC->PM'); xlabel('Temperature [°C]'); 
   
   subplot(2,2,2);
   boxplot2((times(:,3)-times(:,2)),Temp,uT,'ABS TIMING: PM->ME');
   title('PM->ME');
   ylabel('PM->ME'); xlabel('Temperature [°C]'); 
   
   subplot(2,2,1);
   boxplot2(times(:,3),Temp,uT,'ABS TIMING: ME->CK');
   title('ME->CK');
   ylabel('ME->CK'); xlabel('Temperature [°C]'); 
   
   % bar plot representation
   f1b = figure;
   set(gcf, 'PaperPositionMode', 'manual');
   set(gcf, 'PaperUnits', 'Centimeters');
   set(gcf,'PaperOrientation','landscape');
   set(gcf, 'PaperPosition', [0.1 0.1 30 21]);
   set(gcf, 'PaperType','A4');  
   
   subplot(2,4,1); box on;
   Y = [];
   for n = 1:length(uT)
       idxT = find(uT(n)-str2num(Temp)==0);
       notNaN(:,n) = [sum(~isnan(times(idxT,2)-times(idxT,1))),sum(~isnan(times(idxT,3)-times(idxT,2))),sum(~isnan(-times(idxT,3)))];
       Y(:,n) = [nanmean(times(idxT,2)-times(idxT,1)), nanmean(times(idxT,3)-times(idxT,2)), -nanmean(times(idxT,3))];
       Ystd(:,n) = [nanstd(times(idxT,2)-times(idxT,1)), nanstd(times(idxT,3)-times(idxT,2)), -nanstd(times(idxT,3))];
       Y2(:,n) = [nanmean(times(idxT,2)-times(idxT,1)), nanmean(times(idxT,3)-times(idxT,2)) + (nanmean(times(idxT,2)-times(idxT,1))), -nanmean(times(idxT,3)) + (nanmean(times(idxT,3)-times(idxT,2)) + (nanmean(times(idxT,2)-times(idxT,1))))];
       Tv(:,n) = [uT(n),uT(n),uT(n)];
   end
   Ystd = Ystd./sqrt(notNaN);
   bar(uT,Y','stacked'); hold on;
   errorbar(Tv,Y2,Ystd,'Color',[0 0 0],'LineStyle','none');
   set(gca,'XTickLabel',uT);
   %legend('PC -> PM','PM -> ME','ME -> CK'); 
   colormap gray;
   ylabel('time [s]'); %ylim([0 1500]);
   
   subplot(2,4,2); box on; hold on;
   bar(uT,transpose(Y./repmat(sum(Y,1),3,1)),'stacked');
   errorbar(Tv,Y2./repmat(sum(Y,1),3,1),Ystd./repmat(sum(Y,1),3,1),'Color',[0 0 0],'LineStyle','none'); 
   set(gca,'XTick',uT);
   set(gca,'XTickLabel',uT); colormap gray;
   ylabel('time / time(PC->CK)');
   
   subplot(2,4,3); box on; hold on;
   bar(uT,transpose(Y./repmat(sum(Y(1:2,:),1),3,1)),'stacked');
   errorbar(Tv,Y2./repmat(sum(Y(1:2,:),1),3,1),Ystd./repmat(sum(Y(1:2,:),1),3,1),'Color',[0 0 0],'LineStyle','none');
   set(gca,'XTick',uT); set(gca,'XTickLabel',uT); colormap gray;
   ylabel('time / time(PC->ME)');
   
   subplot(2,4,4); box on; hold on;
   bar(uT,transpose(Y./repmat(sum(Y(1,:),1),3,1)),'stacked');
   errorbar(Tv,Y2./repmat(sum(Y(1,:),1),3,1),Ystd./repmat(sum(Y(1,:),1),3,1),'Color',[0 0 0],'LineStyle','none');
    set(gca,'XTick',uT); set(gca,'XTickLabel',uT); colormap gray;
   ylabel('time / time(PC->PM)');
   
   try
       subplot(2,4,6); box on; hold on;
       bar(uT,transpose(Y./repmat(sum(Y(:,find(uT==20))),3,length(uT))),'stacked');
       errorbar(Tv,Y2./repmat(sum(Y(:,find(uT==20))),3,length(uT)),Ystd./repmat(sum(Y(:,find(uT==20))),3,length(uT)),'Color',[0 0 0],'LineStyle','none');
       set(gca,'XTick',uT); set(gca,'XTickLabel',uT); colormap gray;
       ylabel('time / time(PC->CK@20°C)');

       subplot(2,4,7); box on; hold on;
       bar(uT,transpose(Y./repmat(sum(Y(1:2,find(uT==20))),3,length(uT))),'stacked');
       errorbar(Tv,Y2./repmat(sum(Y(1:2,find(uT==20))),3,length(uT)),Ystd./repmat(sum(Y(1:2,find(uT==20))),3,length(uT)),'Color',[0 0 0],'LineStyle','none');
       set(gca,'XTick',uT); set(gca,'XTickLabel',uT); colormap gray;
       ylabel('time / time(PC->ME@20°C)');

       subplot(2,4,8); box on; hold on;
       bar(uT,transpose(Y./repmat(Y(1,find(uT==20)),3,length(uT))),'stacked');
       errorbar(Tv,Y2./repmat(Y(1,find(uT==20)),3,length(uT)),Ystd./repmat(Y(1,find(uT==20)),3,length(uT)),'Color',[0 0 0],'LineStyle','none');
       set(gca,'XTick',uT); set(gca,'XTickLabel',uT); colormap gray;
       ylabel('time / time(PC->PM@20°C)');
   end
   
   mtit(f1b,[patt,': TIMING'],'xoff',0,'yoff',.02);
   
   % PRONUCLEI-MIGRATION
   f2 = figure; title([pattern,': FEMALE PRONUCLEUS MIGRATION']); % speed along x
   set(gcf, 'PaperPositionMode', 'manual');
   set(gcf, 'PaperUnits', 'Centimeters');
   set(gcf, 'PaperPosition', [0.1 0.1 21 30]);
   set(gcf, 'PaperType','A4');
   
   subplot(2,2,1); title('max speed');
   boxplot2(maxspeed,Temp,uT,'PN: max speed');
   xlabel('Temperature [°C]'); ylabel('max speed [\mum/s]');
   
   subplot(2,2,2); title('max acceleration');
   boxplot2(maxacc,Temp,uT,'PN: max acc.');
   xlabel('Temperature [°C]'); ylabel('max acc [\mum/s^2]');
   
   subplot(2,2,3);
   boxplot2(maxspeedt,Temp,uT,'PN: t(max speed)');
   xlabel('Temperature [°C]'); ylabel('Timing of max speed [s]');
   
   subplot(2,2,4);
   boxplot2(distPC2PM,Temp,uT,'PN: d(PC2PM)');
   xlabel('Temperature [°C]'); ylabel('Distance from PC to PM [\mum]');

   mtit(f2,[patt,': PRONUCLEI-MIGRATION'],'xoff',0,'yoff',.02);
   
   % CENTRATION-ROTATION
   f3 = figure;
   set(gcf, 'PaperPositionMode', 'manual');
   set(gcf, 'PaperUnits', 'Centimeters');
   set(gcf, 'PaperPosition', [0.1 0.1 21 30]);
   set(gcf, 'PaperType','A4');
   
   subplot(3,2,1);
   boxplot2(cr_position_Kt,Temp,uT,'C: K_t');
   title('POSITION'); 
   xlabel('Temperature [°C]'); ylabel('K_t');
   
   subplot(3,2,2);
   boxplot2(cr_angle_Kt,Temp,uT,'R: K_t');
   title('ANGLE'); 
   xlabel('Temperature [°C]'); ylabel('K_t');

   subplot(3,2,3);
   boxplot2(cr_most_anterior_pos,Temp,uT,'C: min(pos)');
   xlabel('Temperature [°C]'); ylabel('C: most anterior position [%EL]');
   
   subplot(3,2,4);
   boxplot2(spindle_start_oscil-cr_end_rotation,Temp,uT,'S: t(R-S)');
   xlabel('Temperature [°C]'); ylabel('S: t(R->S) [\mum]');
   
   subplot(3,2,5);
   boxplot2(cr_position_speed,Temp,uT,'C: max speed');
   xlabel('Temperature [°C]'); ylabel('Max speed [\mum/s]');
   
   subplot(3,2,6);
   boxplot2(cr_angle_speed,Temp,uT,'R: max speed');
   xlabel('Temperature [°C]'); ylabel('Max speed [°/s]');
   
   mtit(f3,[patt,': CENTRATION-ROTATION'],'xoff',0,'yoff',.024);
   
   %
   f3b = figure('Units','normalized','Position',[0.1 0.1 0.5 0.5]); hold on; box on;

       for j = 1:length(uT)
           av_cr = [];
           idx = strmatch(num2str(uT(j)),num2str(Temp_num));
           tmin = []; tmax = [];
           for n = 1:length(idx)
               tmin(end+1) = data(idx(n)).cr_angle_time(1);
               tmax(end+1) = data(idx(n)).cr_angle_time(end);
           end
           tint = linspace(mean(tmin),mean(tmax),200);
           for i = 1:length(idx)
               notNaN = ~isnan(-smooth(abs(data(idx(i)).cr_angle)));
               c = data(idx(i)).cr_angle_time(notNaN);
               b = -smooth(abs(data(idx(i)).cr_angle(notNaN)));
               %plot(-smooth(abs(data(i).cr_angle)),data(i).cr_angle_time,'-','Color',col(i,:));
               try
                   av_cr(end+1,:) = interp1(c,b,tint);
               catch
                   av_cr(end+1,:) = NaN*ones(1,length(tint)); 
               end
           end
           for k = 1:length(tint)
               idxNaN = ~isnan(av_cr(:,k));
               mav_cr(k) = mean(av_cr(idxNaN,k),1);
               sav_cr(k) = std(av_cr(idxNaN,k),[],1)/sqrt(length(find(idxNaN)));
           end
           plot(mav_cr,tint,'-','Color',ucol(j,:),'LineWidth',LINE_WIDTH);
           plot(mav_cr-sav_cr,tint,'--','Color',ucol(j,:));
           plot(mav_cr+sav_cr,tint,'--','Color',ucol(j,:));
       end
       xlim([-110 0]); xlabel('Angle [°]'); ylabel('time [s]');
       axis ij
       mtit(f3b,[patt,': CENTRATION-ROTATION'],'xoff',0,'yoff',.024);

   % spindle elongation
   f5b = figure;%('Units','normalized','Position',[0.1 0.1 0.35 0.4]); 
   set(gcf, 'PaperPositionMode', 'manual');
   set(gcf, 'PaperUnits', 'Centimeters');
   set(gcf, 'PaperPosition', [0.1 0.1 21 30]);
   set(gcf, 'PaperType','A4');
   hold on; box on;

   subplot(2,2,1); hold on; box on;
   for j = 1:length(uT)
       av_P = []; av_A = [];
       idx = strmatch(num2str(uT(j)),num2str(Temp_num));
       tmin = []; tmax = [];
       for n = 1:length(idx)
           tmin(end+1) = data(idx(n)).centrosome_time(1);
           tmax(end+1) = data(idx(n)).centrosome_time(end);
       end
       tint = linspace(mean(tmin),mean(tmax),200);
       for i = 1:length(idx)
           
           % spindle elongation
           notNaNP = ~isnan(data(idx(i)).centrosomeP(:,1));
           notNaNA = ~isnan(data(idx(i)).centrosomeA(:,1));
           cP = data(idx(i)).centrosome_time(notNaNP);
           bP = smooth(data(idx(i)).centrosomeP(notNaNP,1));
           cA = data(idx(i)).centrosome_time(notNaNA);
           bA = smooth(data(idx(i)).centrosomeA(notNaNA,1));
           av_P(end+1,:) = interp1(cP,bP,tint);
           av_A(end+1,:) = interp1(cA,bA,tint);
       end
       for k = 1:length(tint)
           idxNaNP = ~isnan(av_P(:,k));
           mav_P(k) = nanmean(av_P(idxNaNP,k),1);
           sav_P(k) = nanstd(av_P(idxNaNP,k),[],1)/sqrt(length(find(idxNaNP)));
           
           idxNaNA = ~isnan(av_A(:,k));
           mav_A(k) = mean(av_A(idxNaNA,k),1);
           sav_A(k) = std(av_A(idxNaNA,k),[],1)/sqrt(length(find(idxNaNA)));
       end
       plot(mav_P,tint,'-','Color',ucol(j,:),'LineWidth',LINE_WIDTH);
       plot(mav_P-sav_P,tint,'--','Color',ucol(j,:));
       plot(mav_P+sav_P,tint,'--','Color',ucol(j,:));
       plot(mav_A,tint,'-','Color',ucol(j,:),'LineWidth',LINE_WIDTH);
       plot(mav_A-sav_A,tint,'--','Color',ucol(j,:));
       plot(mav_A+sav_A,tint,'--','Color',ucol(j,:));
       plot(0.5*(mav_P+mav_A),tint,'-','Color',ucol(j,:));
   end
   
   xlim([-25 25]); xlabel('Position [\mum]'); ylabel('time [s]');
   mtit(f5b,[patt,': SPINDLE ELONGATION'],'xoff',0,'yoff',.024);
   axis ij
   
   subplot(2,2,2); hold on; box on;
   x_oscil = []; x_oscil_egg = []; temp_oscil = []; L_oscil = []; L_oscil_egg = []; x_oscil_nS = []; x_oscil_nS_egg = [];
   for j = 1:length(uT)
       av_P = []; av_A = [];
       idx = strmatch(num2str(uT(j)),num2str(Temp_num));
       tmin = []; tmax = [];
       for n = 1:length(idx)
           tmin(end+1) = data(idx(n)).centrosome_time(1);
           tmax(end+1) = data(idx(n)).centrosome_time(end);
       end
       tint = linspace(mean(tmin),mean(tmax),200);
       for i = 1:length(idx)
           % position at which oscillations start
           idx_start = find(data(idx(i)).centrosome_time>=data(idx(i)).spindle_start_oscil,1,'first');
           x_tmp = (data(idx(i)).centrosomeP(idx_start,1) + data(idx(i)).esize_major/2-data(idx(i)).embsize_shift)/data(idx(i)).embsize_major;
           x_tmp_egg = (data(idx(i)).centrosomeP(idx_start,1) + data(idx(i)).esize_major/2)/data(idx(i)).esize_major;
           x_tmp2 = (data(idx(i)).centrosomeP(idx_start,1) + data(idx(i)).esize_major/2-data(idx(i)).embsize_shift);
           x_tmp2_egg = (data(idx(i)).centrosomeP(idx_start,1) + data(idx(i)).esize_major/2);
           if isempty(x_tmp)
              x_oscil(end+1) = NaN;
              x_oscil_egg(end+1) = NaN;
              x_oscil_nS(end+1) = NaN;
              x_oscil_nS_egg(end+1) = NaN;
              L_oscil(end+1) = NaN;
              L_oscil_egg(end+1) = NaN;
           else
              x_oscil(end+1) = x_tmp; 
              x_oscil_egg(end+1) = x_tmp_egg;
              x_oscil_nS(end+1)  = x_tmp2;
              x_oscil_nS_egg(end+1) = x_tmp2_egg;
              L_oscil(end+1) = data(idx(i)).embsize_major;
              L_oscil_egg(end+1) = data(idx(i)).esize_major;
           end
           temp_oscil(end+1) = uT(j);
           
           % spindle elongation
           notNaNP = ~isnan(data(idx(i)).centrosomeP(:,1));
           notNaNA = ~isnan(data(idx(i)).centrosomeA(:,1));
           cP = data(idx(i)).centrosome_time(notNaNP);
           bP = smooth(data(idx(i)).centrosomeP(notNaNP,1)/data(idx(i)).esize_major);
           cA = data(idx(i)).centrosome_time(notNaNA);
           bA = smooth(data(idx(i)).centrosomeA(notNaNA,1)/data(idx(i)).esize_major);
           av_P(end+1,:) = interp1(cP,bP,tint);
           av_A(end+1,:) = interp1(cA,bA,tint);
       end
       for k = 1:length(tint)
           idxNaNP = ~isnan(av_P(:,k));
           mav_P(k) = nanmean(av_P(idxNaNP,k),1);
           sav_P(k) = nanstd(av_P(idxNaNP,k),[],1)/sqrt(length(find(idxNaNP)));
           
           idxNaNA = ~isnan(av_A(:,k));
           mav_A(k) = mean(av_A(idxNaNA,k),1);
           sav_A(k) = std(av_A(idxNaNA,k),[],1)/sqrt(length(find(idxNaNA)));
       end
       plot(mav_P,tint,'-','Color',ucol(j,:),'LineWidth',LINE_WIDTH);
       plot(mav_P-sav_P,tint,'--','Color',ucol(j,:));
       plot(mav_P+sav_P,tint,'--','Color',ucol(j,:));
       plot(mav_A,tint,'-','Color',ucol(j,:),'LineWidth',LINE_WIDTH);
       plot(mav_A-sav_A,tint,'--','Color',ucol(j,:));
       plot(mav_A+sav_A,tint,'--','Color',ucol(j,:));
       plot(0.5*(mav_P+mav_A),tint,'-','Color',ucol(j,:));
   end
   xlim([-0.5 0.5]); xlabel('Position [%EL]'); ylabel('time [s]');
   
   spindle_length_EQ = spindle_pos(:,1) - spindle_posA(:,1);
   spindle_MID = 0.5*(spindle_pos(:,1) + spindle_posA(:,1))+esize_major/2-embsize_shift;
   spindle_MID_egg = 0.5*(spindle_pos(:,1) + spindle_posA(:,1))+esize_major/2;
   axis ij
   
   subplot(2,2,3); hold on; box on;
   boxplot2(spindle_MID./embsize_major,Temp,uT,'Sp.mid-position [%]');
   xlabel('Temperature [°C]'); ylabel('Sp.mid-position [%EmL]');
   
   subplot(2,2,4); hold on; box on;
   boxplot2(spindle_MID_egg./esize_major,Temp,uT,'Sp.mid-position [%]');
   xlabel('Temperature [°C]'); ylabel('Sp.mid-position [%EL]');
   
   mtit(f5b,[patt,': SPINDLE ELONGATION'],'xoff',0,'yoff',.024);
   
   
   % MITOTIC SPINDLE ROCKING P1
   f5 = figure;
   set(gcf, 'PaperPositionMode', 'manual');
   set(gcf, 'PaperUnits', 'Centimeters');
   set(gcf, 'PaperPosition', [0.1 0.1 21 30]);
   set(gcf, 'PaperType','A4');
   
   subplot(3,2,1);
   boxplot2(spindle_nb_oscillations,Temp,uT,'S: nb. oscil. (P1)');
   xlabel('Temperature [°C]'); ylabel('Nb oscillations');
   
   subplot(3,2,2);
   boxplot2(spindle_period_env,Temp,uT,'S: Tenv (P1)');
   xlabel('Temperature [°C]'); ylabel('Period envelope [s]');
   
   subplot(3,2,3);
   boxplot2(spindle_period,Temp,uT,'S: T (P1)');
   xlabel('Temperature [°C]'); ylabel('Period [s]');
   
   subplot(3,2,4);
   boxplot2(2*spindle_amplitude_max,Temp,uT,'S: Amp (P1)');
   xlabel('Temperature [°C]'); ylabel('Max amplitude [%EW]');
   ylim([0 28]);
   
   subplot(3,2,5);
   boxplot2(spindle_amplitude_maxt,Temp,uT,'S: t(Amp) (P1)');
   xlabel('Temperature [°C]'); ylabel('Time of max amplitude [s]');
   
   subplot(3,2,6);
   boxplot2(spindle_amplitude_maxC,Temp,uT,'S: c(Amp)');
   xlabel('Temperature [°C]'); ylabel('Cycle of max amplitude');
   
   mtit(f5,[patt,': ROCKING (P1)'],'xoff',0,'yoff',.02);
   
   %
   f5o = figure;
   set(gcf, 'PaperPositionMode', 'manual');
   set(gcf, 'PaperUnits', 'Centimeters');
   set(gcf, 'PaperPosition', [0.1 0.1 21 30]);
   set(gcf, 'PaperType','A4');

   subplot(2,2,1); hold on; box on;
   for i = 1:length(x_oscil)
      idx_temp = strmatch(num2str(temp_oscil(i)),num2str(uT));
      plot(L_oscil_egg(i),x_oscil_nS_egg(i),'o','MarkerSize',6,'MarkerFaceColor',ucol(idx_temp,:));
   end
   xlabel('EL'); ylabel('Position at oscillations onset [\mum]');
   [S Sint] = get_scaling(L_oscil(:),x_oscil_nS(:));
   text(0.03,0.05,['S = ',num2str(round2xdigit(S)),' \pm ',num2str(round2xdigit(abs(S-Sint(1))))],'Units','normalized');
    
   subplot(2,2,2); hold on; box on;
   boxplot2(100*x_oscil_egg(:),temp_oscil(:),uT,'x(S_start)');
   xlabel('Temperature [°C]'); ylabel('Position at oscillations onset [%EL]');
   
   subplot(2,2,3); hold on; box on;
   for i = 1:length(x_oscil)
      idx_temp = strmatch(num2str(temp_oscil(i)),num2str(uT));
      plot(L_oscil(i),x_oscil_nS(i),'o','MarkerSize',6,'MarkerFaceColor',ucol(idx_temp,:));
   end
   xlabel('EmL'); ylabel('Position at oscillations onset [\mum]');
   [S Sint] = get_scaling(L_oscil(:),x_oscil_nS(:));
   text(0.03,0.05,['S = ',num2str(round2xdigit(S)),' \pm ',num2str(round2xdigit(abs(S-Sint(1))))],'Units','normalized');
    
   subplot(2,2,4); hold on; box on;
   boxplot2(100*x_oscil(:),temp_oscil(:),uT,'x(S_start)');
   xlabel('Temperature [°C]'); ylabel('Position at oscillations onset [%EmL]');
   
   mtit(f5o,[patt,': ROCKING (P1) : oscillations onset'],'xoff',0,'yoff',.02);
   
   %
   f5p = figure;
   set(gcf, 'PaperPositionMode', 'manual');
   set(gcf, 'PaperUnits', 'Centimeters');
   set(gcf, 'PaperPosition', [0.1 0.1 21 30]);
   set(gcf, 'PaperType','A4');
   
   subplot(3,2,1); hold on; box on;
   for i = 1:length(Temp)
       plot(-spindle_start_oscil(i),2*spindle_amplitude_maxA(i),'o','MarkerSize',6,'MarkerFaceColor',col(i,:));
   end
   xlabel('Onset oscillations -> CK'); ylabel('Amp(AB)');
   [rho pval] = corr(-spindle_start_oscil(:),2*spindle_amplitude_maxA(:),'rows','pairwise');
   text(0.02,0.95,[num2str(rho),' (',num2str(pval),')'],'Units','normalized');
   
   subplot(3,2,2); hold on; box on;
   for i = 1:length(Temp)
       plot(-spindle_start_oscil(i),2*spindle_amplitude_max(i),'o','MarkerSize',6,'MarkerFaceColor',col(i,:));
   end
   xlabel('Onset oscillations -> CK'); ylabel('Amp(P1)');
   [rho pval] = corr(-spindle_start_oscil(:),2*spindle_amplitude_max(:),'rows','pairwise');
   text(0.02,0.95,[num2str(rho),' (',num2str(pval),')'],'Units','normalized');
   
   subplot(3,2,3); hold on; box on;
   for i = 1:length(Temp)
       plot(spindle_start_oscil(i)/times(i,2),2*spindle_amplitude_maxA(i),'o','MarkerSize',6,'MarkerFaceColor',col(i,:));
   end
   xlabel('Onset oscillations->CK/PM->CK'); ylabel('Amp(AB)');
   [rho pval] = corr(spindle_start_oscil(:)./times(:,2),2*spindle_amplitude_maxA(:),'rows','pairwise');
   text(0.02,0.95,[num2str(rho),' (',num2str(pval),')'],'Units','normalized');
   
   subplot(3,2,4); hold on; box on;
   for i = 1:length(Temp)
       plot(spindle_start_oscil(i)/times(i,2),2*spindle_amplitude_max(i),'o','MarkerSize',6,'MarkerFaceColor',col(i,:));
   end
   xlabel('Onset oscillations->CK/PM->CK'); ylabel('Amp(P1)');
   [rho pval] = corr(spindle_start_oscil(:)./times(:,2),2*spindle_amplitude_max(:),'rows','pairwise');
   text(0.02,0.95,[num2str(rho),' (',num2str(pval),')'],'Units','normalized');
   
   subplot(3,2,5); hold on; box on;
   for i = 1:length(Temp)
       plot(-spindle_start_oscil(i),spindle_amplitude_max(i)/spindle_amplitude_maxA(i),'o','MarkerSize',6,'MarkerFaceColor',col(i,:));
   end
   xlabel('Onset oscillations->CK'); ylabel('Amp(P1)/Amp(AB)');
   [rho pval] = corr(-spindle_start_oscil(:),spindle_amplitude_max(:)./spindle_amplitude_maxA(:),'rows','pairwise');
   text(0.02,0.95,[num2str(rho),' (',num2str(pval),')'],'Units','normalized');
   
   subplot(3,2,6); hold on; box on;
   for i = 1:length(Temp)
       plot(spindle_start_oscil(i)/times(i,2),spindle_amplitude_max(i)/spindle_amplitude_maxA(i),'o','MarkerSize',6,'MarkerFaceColor',col(i,:));
   end
   xlabel('Onset oscillations->CK/PM->CK'); ylabel('Amp(P1)/Amp(AB)');
   
   mtit(f5p,[patt,': OSCIL. ONSET AND AMPLITUDE'],'xoff',0,'yoff',.015);
   [rho pval] = corr(spindle_start_oscil(:)./times(:,2),spindle_amplitude_max(:)./spindle_amplitude_maxA(:),'rows','pairwise');
   text(0.02,0.95,[num2str(rho),' (',num2str(pval),')'],'Units','normalized');
   
   %
   f5c = figure;
   set(gcf, 'PaperPositionMode', 'manual');
   set(gcf, 'PaperUnits', 'Centimeters');
   set(gcf, 'PaperPosition', [0.1 0.1 21 30]);
   set(gcf, 'PaperType','A4');

   sp1_5c = subplot(2,2,1); box on;
   sp2_5c = subplot(2,2,2); box on;
   
   for j = 1:length(uT)
       avP = []; avA = [];
       idx = strmatch(num2str(uT(j)),num2str(Temp_num));
       
       Lmin = []; Lmax = [];
       for n = 1:length(idx)
           Lmin(end+1) = data(idx(n)).centrosomeP(1,1)-data(idx(n)).centrosomeA(1,1);
           Lmax(end+1) = data(idx(n)).centrosomeP(end,1)-data(idx(n)).centrosomeA(end,1);
       end
       Lint = linspace(nanmean(Lmin),nanmean(Lmax),100);
       Lsp_EQ = spindle_length_EQ(idx);
       Lsp_EQ = nanmean(Lsp_EQ);
       
       for i = 1:length(idx)
           dxdtP = diff(data(idx(i)).centrosomeP(:,1))/recordTime(idx(i));
           dxdtP = [dxdtP;0];
           Lsp = data(idx(i)).centrosomeP(:,1)-data(idx(i)).centrosomeA(:,1);
           notNaN = ~ (isnan(dxdtP) | isnan(Lsp));
           cP = Lsp(notNaN) - Lsp_EQ;
           [cP sidx] = sort(cP);
           bP = smooth(dxdtP(notNaN));
           bP = bP(sidx);
           avP(end+1,:) = interp1(cP.*(1+rand(length(cP),1)/1000),bP,Lint - Lsp_EQ); % rand is to avoid having exact same values for X (error)
           
           dxdtA = diff(data(idx(i)).centrosomeA(:,1))/recordTime(idx(i));
           dxdtA = [dxdtA;0];
           notNaN = ~ (isnan(dxdtA) | isnan(Lsp));
           cA = Lsp(notNaN) - Lsp_EQ;
           [cA sidx] = sort(cA);
           bA = smooth(dxdtA(notNaN));
           bA = bA(sidx);
           avA(end+1,:) = interp1(cA.*(1+rand(length(cA),1)/1000),bA,Lint - Lsp_EQ);
       end
       for k = 1:length(Lint)
           idxNaN = ~isnan(avP(:,k));
           mavP(k) = nanmean(avP(idxNaN,k),1);
           savP(k) = nanstd(avP(idxNaN,k),[],1)/sqrt(length(find(idxNaN)));
           
           idxNaN = ~isnan(avA(:,k));
           mavA(k) = nanmean(avA(idxNaN,k),1);
           savA(k) = nanstd(avA(idxNaN,k),[],1)/sqrt(length(find(idxNaN)));
       end
       set(f5c,'CurrentAxes',sp2_5c); hold on;
       plot(Lint-Lsp_EQ,mavP,'-','Color',ucol(j,:),'LineWidth',LINE_WIDTH2);
       plot(Lint-Lsp_EQ,mavP-savP,'--','Color',ucol(j,:));
       plot(Lint-Lsp_EQ,mavP+savP,'--','Color',ucol(j,:)); 
       
       set(f5c,'CurrentAxes',sp1_5c); hold on;
       plot(Lint-Lsp_EQ,mavA,'-','Color',ucol(j,:),'LineWidth',LINE_WIDTH2);
       plot(Lint-Lsp_EQ,mavA-savA,'--','Color',ucol(j,:));
       plot(Lint-Lsp_EQ,mavA+savA,'--','Color',ucol(j,:)); 
   end
   
   set(f5c,'CurrentAxes',sp1_5c);
   xlabel('Sp. elongation - Sp. final elongation [\mum]'); ylabel('dx/dt|A [\mum/s]');
   
   set(f5c,'CurrentAxes',sp2_5c);
   xlabel('Sp. elongation - Sp. final elongation [\mum]'); ylabel('dx/dt|P [\mum/s]');
   
   subplot(2,2,3);
   boxplot2(spindle_growthA,Temp,uT,'E: max speed (->AB)');
   xlabel('Temperature [°C]'); ylabel('Max. MT elongation speed (->AB) [\mum/s]');
   
   subplot(2,2,4);
   boxplot2(spindle_growthP,Temp,uT,'E: max speed (->P1)');
   xlabel('Temperature [°C]'); ylabel('Max. MT elongation speed (->P1) [\mum/s]');
   
   mtit(f5c,[patt,': SPINDLE ELONGATION'],'xoff',0,'yoff',.015);
   
   %
   f5d = figure;
   set(gcf, 'PaperPositionMode', 'manual');
   set(gcf, 'PaperUnits', 'Centimeters');
   set(gcf, 'PaperPosition', [0.1 0.1 21 30]);
   set(gcf, 'PaperType','A4');
   
   sp1_5d = subplot(3,2,1); hold on; box on;  
   sp2_5d = subplot(3,2,2); hold on; box on;

   for j = 1:length(uT)
       avP = []; avA = [];
       idx = strmatch(num2str(uT(j)),num2str(Temp_num));
       
       Lmax = [];
       for n = 1:length(idx)
           Lmax(end+1) = length(data(idx(n)).spindle_period_half_cycle);
       end
       Lint = linspace(1,nanmean(Lmax),100);
       
       for i = 1:length(idx)
           fhc = 1./data(idx(i)).spindle_period_half_cycle;
           [min_fhc min_fhc_idx] = max(fhc(1:round(length(fhc)/3))); % keep data only from the maximum
           fhc = fhc(min_fhc_idx:end);
           notNaN = ~ (isnan(fhc));
           if length(fhc > 3)
            avP(end+1,:) = interp1(1:length(fhc(notNaN)),fhc(notNaN),Lint);
           end
           fhcA = 1./data(idx(i)).spindle_period_half_cycleA;
           [min_fhcA min_fhc_idxA] = max(fhcA(1:round(length(fhcA)/3))); % keep data only from the maximum
           fhcA = fhcA(min_fhc_idxA:end);
           notNaNA = ~ (isnan(fhcA));
           if length(fhcA)>3
            avA(end+1,:) = interp1(1:length(fhcA(notNaNA)),fhcA(notNaNA),Lint);
           end
       end
       
       for k = 1:length(Lint)
           if size(avP,1) > 0
            idxNaN = ~isnan(avP(:,k));
            mavP(k) = nanmean(avP(idxNaN,k),1);
            savP(k) = nanstd(avP(idxNaN,k),[],1)/sqrt(length(find(idxNaN)));
           else
            mavP(k) = NaN;
            savP(k) = NaN;
           end
           if size(avA,1) > 0
            idxNaN = ~isnan(avA(:,k));
            mavA(k) = nanmean(avA(idxNaN,k),1);
            savA(k) = nanstd(avA(idxNaN,k),[],1)/sqrt(length(find(idxNaN)));
           else
            mavA(k) = NaN;
            savA(k) = NaN;
           end
       end
       set(f5d,'CurrentAxes',sp1_5d); hold on;
       plot(Lint,mavP,'-','Color',ucol(j,:),'LineWidth',LINE_WIDTH2);
       plot(Lint,mavP-savP,'--','Color',ucol(j,:));
       plot(Lint,mavP+savP,'--','Color',ucol(j,:)); 

       set(f5d,'CurrentAxes',sp2_5d); hold on;
       plot(Lint,mavA,'-','Color',ucol(j,:),'LineWidth',LINE_WIDTH2);
       plot(Lint,mavA-savA,'--','Color',ucol(j,:));
       plot(Lint,mavA+savA,'--','Color',ucol(j,:));
   end
   
   set(f5d,'CurrentAxes',sp1_5d);
   xlabel('cycle'); ylabel('half frequency [1/s]');
   title('P1');
   
   set(f5d,'CurrentAxes',sp2_5d);
   xlabel('cycle'); ylabel('half frequency [1/s]');
   title('AB');
   
   subplot(3,2,3); hold on; box on;
   boxplot2(spindle_start_oscilA,Temp,uT,'S: start oscil (AB)');
   xlabel('Temperature [°C]'); ylabel('t start oscil (AB)');
   
   subplot(3,2,4); hold on; box on;
   boxplot2(spindle_start_oscil,Temp,uT,'S: start oscil (P1)');
   xlabel('Temperature [°C]'); ylabel('t start oscil (P1)');
   
   subplot(3,2,5); hold on; box on;
   boxplot2(spindle_amplitude_maxtA,Temp,uT,'S: Max oscil (AB)');
   xlabel('Temperature [°C]'); ylabel('t max oscil (AB)');
   
   subplot(3,2,6); hold on; box on;
   boxplot2(spindle_amplitude_maxt,Temp,uT,'S: Max oscil (P1)');
   xlabel('Temperature [°C]'); ylabel('t max oscil (P1)');
   
   mtit(f5d,[patt,': SPINDLE ROCKING'],'xoff',0,'yoff',.017);
   
   %
   f5e = figure;
   set(gcf, 'PaperPositionMode', 'manual');
   set(gcf, 'PaperUnits', 'Centimeters');
   set(gcf, 'PaperPosition', [0.1 0.1 21 30]);
   set(gcf, 'PaperType','A4');
   
   sp1_5e = subplot(2,2,1); hold on; box on;
   sp2_5e = subplot(2,2,2); hold on; box on;
   sp3_5e = subplot(2,2,3); hold on; box on;
   sp4_5e = subplot(2,2,4); hold on; box on;
   
   for i = 1:length(Temp)
       set(f5e,'CurrentAxes',sp1_5e);
       plot(esize_major(i),spindle_period(i),'o','MarkerSize',6,'MarkerFaceColor',col(i,:)); 
       
       set(f5e,'CurrentAxes',sp2_5e);
       plot(esize_major(i),spindle_periodA(i),'o','MarkerSize',6,'MarkerFaceColor',col(i,:)); 
       
       set(f5e,'CurrentAxes',sp3_5e);
       plot(esize_minor(i),spindle_period(i),'o','MarkerSize',6,'MarkerFaceColor',col(i,:)); 
       
       set(f5e,'CurrentAxes',sp4_5e);
       plot(esize_minor(i),spindle_periodA(i),'o','MarkerSize',6,'MarkerFaceColor',col(i,:)); 
       
   end
   
   notNaN = ~isnan(spindle_period);
   notNaNA = ~isnan(spindle_periodA);
   rho1 = corr(esize_major(notNaN),spindle_period(notNaN));
   rho2 = corr(esize_major(notNaNA),spindle_periodA(notNaNA));
   rho3 = corr(esize_minor(notNaN),spindle_period(notNaN));
   rho4 = corr(esize_minor(notNaNA),spindle_periodA(notNaNA));
   set(f5e,'CurrentAxes',sp1_5e); xlabel('egg length [\mum]'); ylabel('Period P1 [s]'); text(.05,.05,['\rho = ',num2str(round2xdigit(rho1))],'Units','normalized');
   set(f5e,'CurrentAxes',sp2_5e); xlabel('egg length [\mum]'); ylabel('Period AB [s]'); text(.05,.05,['\rho = ',num2str(round2xdigit(rho2))],'Units','normalized');
   set(f5e,'CurrentAxes',sp3_5e); xlabel('egg width [\mum]'); ylabel('Period P1 [s]'); text(.05,.05,['\rho = ',num2str(round2xdigit(rho3))],'Units','normalized');
   set(f5e,'CurrentAxes',sp4_5e); xlabel('egg width [\mum]'); ylabel('Period AB [s]'); text(.05,.05,['\rho = ',num2str(round2xdigit(rho4))],'Units','normalized');
   
   mtit(f5e,[patt,': SPINDLE ROCKING'],'xoff',0,'yoff',.015);
   
   %
   f5f = figure;
   set(gcf, 'PaperPositionMode', 'manual');
   set(gcf, 'PaperUnits', 'Centimeters');
   set(gcf, 'PaperPosition', [0.1 0.1 21 30]);
   set(gcf, 'PaperType','A4');
   
   sp1_5f = subplot(2,2,1); hold on; box on;
   sp2_5f = subplot(2,2,2); hold on; box on;
   
   for i = 1:length(Temp)
       set(f5f,'CurrentAxes',sp1_5f);
       plot(2*spindle_amplitude_max(i),spindle_period(i),'o','MarkerSize',6,'MarkerFaceColor',col(i,:)); 
       
       set(f5f,'CurrentAxes',sp2_5f);
       plot(2*spindle_amplitude_maxA(i),spindle_periodA(i),'o','MarkerSize',6,'MarkerFaceColor',col(i,:));     
   end
   
   notNaN = ~isnan(spindle_period);
   notNaNA = ~isnan(spindle_periodA);
   rho1 = corr(2*spindle_amplitude_max(notNaN),spindle_period(notNaN));
   rho2 = corr(2*spindle_amplitude_maxA(notNaNA),spindle_periodA(notNaNA));
   set(f5f,'CurrentAxes',sp1_5f); xlabel('amplitude [\mum]'); ylabel('Period P1 [s]'); text(.05,.05,['\rho = ',num2str(round2xdigit(rho1))],'Units','normalized');
   set(f5f,'CurrentAxes',sp2_5f); xlabel('amplitude [\mum]'); ylabel('Period AB [s]'); text(.05,.05,['\rho = ',num2str(round2xdigit(rho2))],'Units','normalized');
   
   sp3_5f = subplot(2,2,3); hold on; box on;
   sp4_5f = subplot(2,2,4); hold on; box on;
   
   % for the legend
   for i = 1:length(uT)
      plot(-100,-100,'o','MarkerSize',6,'MarkerFaceColor',ucol(i,:)); 
   end
   legend(num2str(uT),'Location','NorthWest');
   % real data
   for i = 1:length(Temp)
       set(f5f,'CurrentAxes',sp3_5f);
       plot(esize_major(i),abs(spindle_pos(i,1)-spindle_posA(i,1)),'o','MarkerSize',6,'MarkerFaceColor',col(i,:)); % spindle length VS embryo major axis length
       
       set(f5f,'CurrentAxes',sp4_5f);
       plot(embsize_major(i),abs(spindle_pos(i,1)-spindle_posA(i,1)),'o','MarkerSize',6,'MarkerFaceColor',col(i,:)); % spindle length VS embryo major axis length
   end
   set(f5f,'CurrentAxes',sp3_5f);
   xlabel('eggshell major axis length [\mum]'); ylabel('spindle final length');
   xlim([45 75]); ylim([20 35]);
   [S Sint] = get_scaling(esize_major,abs(spindle_pos(:,1)-spindle_posA(:,1)));
   text(0.03,0.05,['S = ',num2str(round2xdigit(S)),' \pm ',num2str(round2xdigit(abs(S-Sint(1))))],'Units','normalized');
   title([patt,': SPINDLE FINAL SIZE']);
   
   set(f5f,'CurrentAxes',sp4_5f);
   xlabel('embryo major axis length [\mum]'); ylabel('spindle final length');
   xlim([45 75]); ylim([20 35]);
   [S Sint] = get_scaling(embsize_major,abs(spindle_pos(:,1)-spindle_posA(:,1)));
   text(0.03,0.05,['S = ',num2str(round2xdigit(S)),' \pm ',num2str(round2xdigit(abs(S-Sint(1))))],'Units','normalized');
   title([patt,': SPINDLE FINAL SIZE']);
   
   mtit(f5f,[patt,': SPINDLE SIZE 1'],'xoff',0,'yoff',.015);
   
   %
   f5g = figure;
   set(gcf, 'PaperPositionMode', 'manual');
   set(gcf, 'PaperUnits', 'Centimeters');
   set(gcf, 'PaperPosition', [0.1 0.1 21 30]);
   set(gcf, 'PaperType','A4');
   
   sp1_5g = subplot(2,2,1); hold on; box on;
   xlabel('AB size [\mum^2]'); ylabel('spindle position [\mum]');
   sp2_5g = subplot(2,2,2); hold on; box on;
   xlabel('AB size [%EA]'); ylabel('spindle position [%EL]');
   sp3_5g = subplot(2,2,3); hold on; box on;
   xlabel('Embryo size [\mum]'); ylabel('spindle position [\mum]');
   sp4_5g = subplot(2,2,4); hold on; box on;
   xlabel('Embryo size [%EL]'); ylabel('spindle position [%EL]');
   
   for i = 1:length(Temp)
       sp_position_middle = mean([spindle_pos(i,1),spindle_posA(i,1)]);
       
       set(f5g,'CurrentAxes',sp1_5g);
       plot(cytok_areaA(i),sp_position_middle,'o','MarkerSize',6,'MarkerFaceColor',col(i,:)); 
       
       set(f5g,'CurrentAxes',sp2_5g);
       plot(cytok_areaA(i)/(cytok_areaA(i)+cytok_areaP(i)),sp_position_middle,'o','MarkerSize',6,'MarkerFaceColor',col(i,:));    
       
       set(f5g,'CurrentAxes',sp3_5g);
       plot(cytok_lengthA(i),sp_position_middle,'o','MarkerSize',6,'MarkerFaceColor',col(i,:)); 
       
       set(f5g,'CurrentAxes',sp4_5g);
       plot(cytok_lengthA(i)/embsize_major(i),sp_position_middle,'o','MarkerSize',6,'MarkerFaceColor',col(i,:));
   end
   
   mtit(f5g,[patt,': SPINDLE SIZE 2'],'xoff',0,'yoff',.015);
   
   %
   f7 = figure;
   set(gcf, 'PaperPositionMode', 'manual');
   set(gcf, 'PaperUnits', 'Centimeters');
   set(gcf, 'PaperPosition', [0.1 0.1 21 30]);
   set(gcf, 'PaperType','A4');
   
   subplot(3,2,1);
   try boxplot2(spindle_nb_oscillationsA,Temp,uT,'S: nb. oscil. (AB)'); end
   xlabel('Temperature [°C]'); ylabel('Nb oscillations');
   
   subplot(3,2,2);
   try boxplot2(spindle_period_envA,Temp,uT,'S: Tenv (AB)'); end
   xlabel('Temperature [°C]'); ylabel('Period envelope [s]');
   
   subplot(3,2,3);
   try boxplot2(spindle_periodA,Temp,uT,'S: T (AB)'); end
   xlabel('Temperature [°C]'); ylabel('Period [s]');
   
   subplot(3,2,4);
   try boxplot2(2*spindle_amplitude_maxA,Temp,uT,'S: Amp (AB)'); end
   xlabel('Temperature [°C]'); ylabel('Max amplitude [%EW]');
   ylim([0 28]);
   
   subplot(3,2,5);
   try boxplot2(spindle_amplitude_maxtA,Temp,uT,'S: t(Amp) (AB)'); end
   xlabel('Temperature [°C]'); ylabel('Time of max amplitude [s]');
   
   subplot(3,2,6);
   try boxplot2(spindle_amplitude_maxCA,Temp,uT,'S: c(Amp) (AB)'); end
   xlabel('Temperature [°C]'); ylabel('Cycle of max amplitude');
   
   mtit(f7,[patt,': ROCKING (AB)'],'xoff',0,'yoff',.015);
   
   % 
   f8 = figure; figure(f8);
   set(gcf, 'PaperPositionMode', 'manual');
   set(gcf, 'PaperUnits', 'Centimeters');
   set(gcf, 'PaperPosition', [0.1 0.1 21 30]);
   set(gcf, 'PaperType','A4');
   
   %axes('Units','normalized','Position',[.1 .3 .35 .12 ]);
   subplot(2,2,1);
   boxplot2((cr_pos_ME+esize_major/2-embsize_shift)./embsize_major,Temp,uT,'C: x(ME)',1);
   xlabel('Temperature [°C]'); ylabel('Position [%]');
   title([patt,': C/R position (along x) at ME']);
   
   %axes('Units','normalized','Position',[.1 .1 .35 .12 ]);
   subplot(2,2,2);
   boxplot2(abs(cr_angle_ME),Temp,uT,'R: a(ME)',1);
   xlabel('Temperature [°C]'); ylabel('Angle [°C]');
   title([patt,': C/R angle at ME']);
   
   %axes('Units','normalized','Position',[.55 .1 .35 .35 ]); hold on; box on;
   subplot(2,2,3); hold on; box on;
   for i = 1:length(uT)
       idx = strmatch(num2str(uT(i)),num2str(Temp_num));
       xmin = []; xmax = []; speed = [];
       for n = 1:length(idx)
           try
              xmin(end+1) = min(data(idx(n)).pronuclei_distF2M);
              xmax(end+1) = max(data(idx(n)).pronuclei_distF2M);
           end
       end
       xx = linspace(mean(xmin),mean(xmax),100);
       for j = 1:length(idx)
          if ~isempty(data(idx(j)).pronuclei_distF2M) && length(data(idx(j)).pronuclei_distF2M) > 2
              notNaN = ~isnan(data(idx(j)).pronuclei_distF2M); 
              xF2M = data(idx(j)).pronuclei_distF2M(notNaN);
              xF2M = xF2M.*(1+0.00001*rand(1,length(xF2M))); % just to ensure that are not two exactly identical values
              speed(j,:) = interp1(xF2M,data(idx(j)).pronuclei_speed(notNaN),xx);
          end
       end
       
       if sum(~isnan(xx)) > 0
           for k = 1:length(xx)
               idxNaN = ~isnan(speed(:,k));
               speedm(k) = mean(speed(idxNaN,k),1);
               speedste(k) = std(speed(idxNaN,k),[],1)/sqrt(length(find(idxNaN)));
           end
           plot(xx,speedm,'-','Color',ucol(i,:));
           plot(xx,speedm-speedste,'--','Color',ucol(i,:));
           plot(xx,speedm+speedste,'--','Color',ucol(i,:));
           text(0.9,0.05,'PC','Units','normalized');
           text(0.05,0.05,'PM','Units','normalized');
       end
   end
   xlabel('Distance to male pronucleus [\mum]'); ylabel('Female speed [\mum/s]');

   subplot(2,2,4); hold on; box on;
   plot(45:70,45:70,'k:');
   for i = 1:length(Temp)
       plot(esize_major(i),embsize_major(i),'o','MarkerSize',6,'MarkerFaceColor',col(i,:));
   end
   ylabel('embryo size (end C/R) [\mum]'); xlabel('egg size [\mum]');
   [S Sint] = get_scaling(esize_major,embsize_major);
   text(0.03,0.05,['S = ',num2str(round2xdigit(S)),' \pm ',num2str(round2xdigit(abs(S-Sint(1))))],'Units','normalized');

   % 
   f6b = figure;
   set(gcf, 'PaperPositionMode', 'manual');
   set(gcf, 'PaperUnits', 'Centimeters');
   set(gcf, 'PaperPosition', [0.1 0.1 21 30]);
   set(gcf, 'PaperType','A4');
   
   subplot(2,2,1); title('Area(AB) at t = 0.25|PM|'); hold on; box on;
   for i = 1:length(Temp)
       plot(cytok_embryo_size(i),cytok_areaA(i)*pixelsize(i,1)*pixelsize(i,2),'o','MarkerSize',6,'MarkerFaceColor',col(i,:));
   end
   xlabel('Total Area [\mum^2]'); ylabel('Area(AB) [\mum^2]');
   [S Sint] = get_scaling(cytok_embryo_size,cytok_areaA.*pixelsize(:,1).*pixelsize(:,2));
   text(0.03,0.05,['S = ',num2str(round2xdigit(S)),' \pm ',num2str(round2xdigit(abs(S-Sint(1))))],'Units','normalized');
   
   subplot(2,2,2); title('L_{AB}~L_{emb}'); hold on; box on;
   for i = 1:length(uT) % for the legend
      plot(-100,-100,'o','MarkerSize',6,'MarkerFaceColor',ucol(i,:)); 
   end
   legend(num2str(uT),'Location','NorthWest');
   for i = 1:length(Temp)
       plot(embsize_major(i),cytok_lengthA(i),'o','MarkerSize',6,'MarkerFaceColor',col(i,:));
   end
   xlabel('L_{emb} [\mum]'); ylabel('L_{AB} [\mum]');
   xlim([0.95*min(embsize_major) Inf]); ylim([0.95*min(cytok_lengthA) Inf]);
   [S Sint] = get_scaling(embsize_major,cytok_lengthA);
   text(0.03,0.05,['S = ',num2str(round2xdigit(S)),' \pm ',num2str(round2xdigit(abs(S-Sint(1))))],'Units','normalized');
   
   subplot(2,2,3); title('Spindle mid-pos~CK pos'); hold on; box on;
   for i = 1:length(uT) % for the legend
      plot(-100,-100,'o','MarkerSize',6,'MarkerFaceColor',ucol(i,:)); 
   end
   legend(num2str(uT),'Location','NorthWest');
   for i = 1:length(Temp)
      plot(cytok_lengthA(i),spindle_MID(i),'o','MarkerSize',6,'MarkerFaceColor',col(i,:)); 
   end
   %legend(name_leg); legend off;
   minim = min([cytok_lengthA(:);spindle_MID(:)]);
   maxim = max([cytok_lengthA(:);spindle_MID(:)]);
   plot(minim:maxim,minim:maxim,'k:');
   xlabel('L_{AB} [\mum]'); ylabel('Sp.mid.pos [\mum]');
   xlim([0.95*min(cytok_lengthA) Inf]); ylim([0.95*min(spindle_MID) Inf]);
   [S Sint] = get_scaling(cytok_lengthA,spindle_MID);
   text(0.03,0.05,['S = ',num2str(round2xdigit(S)),' \pm ',num2str(round2xdigit(abs(S-Sint(1))))],'Units','normalized');
   
   subplot(2,2,4); title('Spindle mid-pos~CK pos'); hold on; box on;
   uTt = [uT';uT'+0.5];
   boxplot([spindle_MID./embsize_major(:);cytok_lengthA./embsize_major(:)],{[str2num(Temp);str2num(Temp)],[ones(length(Temp),1);2*ones(length(Temp),1)]},'colorgroup',[ones(length(Temp),1);2*ones(length(Temp),1)],'labelverbosity','minor','position',uTt(:));
   xlabel('Temperature [°C]'); ylabel('Sp.mid.pos [%] or L_{AB} [%]');
   
   mtit(f6b,[patt,': SPINDLE AT CK'],'xoff',0,'yoff',.024);
   
   % AREAS
   f6 = figure;
   set(gcf, 'PaperPositionMode', 'manual');
   set(gcf, 'PaperUnits', 'Centimeters');
   set(gcf, 'PaperPosition', [0.1 0.1 21 30]);
   set(gcf, 'PaperType','A4');
   
   subplot(3,2,1); title('Area(AB)/Total Area at t = 0.25|PM|');
   boxplot2(100./(1+1./cytok_area_ratio),Temp,uT,'A(AB)/Atot');
   xlabel('Temperature [°C]'); ylabel('Area(AB)/Total Area [%]');
   
   subplot(3,2,2); title('Minor Axis Length [\mum]');
   boxplot2(esize_minor,Temp,uT,'L(minor axis)');
   xlabel('Temperature [°C]'); ylabel('Minor Axis Length [\mum]');
   
   subplot(3,2,3); title('Major Axis Length [\mum]');
   boxplot2(esize_major,Temp,uT,'L(major axis)');
   xlabel('Temperature [°C]'); ylabel('Major axis length [\mum]');
   
   subplot(3,2,4); title('Major/minor axis length');
   boxplot2(esize_major./esize_minor,Temp,uT,'Major/minor axis length');
   xlabel('Temperature [°C]'); 
   ylabel('Major/minor axis length');
   
   subplot(3,2,5); title('Area egg [\mum^2]');
   boxplot2(cytok_egg_size,Temp,uT,'A(egg)');
   xlabel('Temperature [°C]'); ylabel('Area egg [\mum^2]');
   
   subplot(3,2,6); title('Area embryo [\mum^2]');
   boxplot2(cr_embryo_size,Temp,uT,'A(embryo)');
   xlabel('Temperature [°C]'); ylabel('Area embryo [\mum^2]');
   
   mtit(f6,[patt,': AREAS and PERIMETERS'],'xoff',0,'yoff',.024);
   
   % ASYMMETRY AND ASYNCHRONY
   f6c = figure;
   set(gcf, 'PaperPositionMode', 'manual');
   set(gcf, 'PaperUnits', 'Centimeters');
   set(gcf, 'PaperPosition', [0.1 0.1 21 30]);
   set(gcf, 'PaperType','A4');
    
   subplot(2,2,1); hold on; box on;
   boxplot2(spindle_amplitude_max./spindle_amplitude_maxA,Temp,uT,'Amp(P1)/Amp(AB)');
   xlabel('Temperature [°C]'); ylabel('Amp(P1)/Amp(AB)');
   
   subplot(2,2,2); hold on; box on;
   for i = 1:length(Temp)
       plot(spindle_MID(i)/embsize_major(i),spindle_amplitude_max(i)/spindle_amplitude_maxA(i),'o','MarkerSize',6,'MarkerFaceColor',col(i,:));
   end
   notNaN = ~isnan(spindle_amplitude_max./spindle_amplitude_maxA) & ~isnan(spindle_MID./embsize_major);
   ylabel('Max.ampl(P1)/Max.ampl(AB)'); xlabel('Spindle mid-position [%]');
   title('ASYMMETRY AND OSCILLATIONS AMPLITUDE');
   [rho pval] = corr(spindle_MID(notNaN)./embsize_major(notNaN),spindle_amplitude_max(notNaN)./spindle_amplitude_maxA(notNaN));
   text(0.03,0.95,['\rho  = ',num2str(round2xdigit(rho)),' (P = ',num2str(round2xdigit(pval,4)),')'],'Units','normalized');
   
   subplot(2,2,3); hold on; box on;
   for i = 1:length(Temp)
       plot(cytok_lengthA(i)/embsize_major(i),spindle_amplitude_max(i)/spindle_amplitude_maxA(i),'o','MarkerSize',6,'MarkerFaceColor',col(i,:));
   end
   ylabel('Max.ampl(P1)/Max.ampl(AB)'); xlabel('L_{AB} [%]');
   title('ASYMMETRY AND OSCILLATIONS AMPLITUDE');
   notNaN = ~isnan(spindle_amplitude_max./spindle_amplitude_maxA) & ~isnan(cytok_lengthA./embsize_major);
   [rho pval] = corr(cytok_lengthA(notNaN)./embsize_major(notNaN),spindle_amplitude_max(notNaN)./spindle_amplitude_maxA(notNaN));
   text(0.03,0.95,['\rho  = ',num2str(round2xdigit(rho)),' (P = ',num2str(round2xdigit(pval,4)),')'],'Units','normalized');
   
   subplot(2,2,4); hold on; box on;
   for i = 1:length(Temp)
       plot(100./(1+1./cytok_area_ratio(i)),spindle_amplitude_max(i)/spindle_amplitude_maxA(i),'o','MarkerSize',6,'MarkerFaceColor',col(i,:));
   end
   ylabel('Max.ampl(P1)/Max.ampl(AB)'); xlabel('Area(AB)/Total Area (asymmetry) [%]');
   title('ASYMMETRY AND OSCILLATIONS AMPLITUDE');
   notNaN = ~isnan(spindle_amplitude_max./spindle_amplitude_maxA) & ~isnan(100./(1+1./cytok_area_ratio));
   [rho pval] = corr(100./(1+1./cytok_area_ratio(notNaN)),spindle_amplitude_max(notNaN)./spindle_amplitude_maxA(notNaN));
   text(0.03,0.95,['\rho  = ',num2str(round2xdigit(rho)),' (P = ',num2str(round2xdigit(pval,4)),')'],'Units','normalized');
   
   mtit(f6c,[patt,': ASYMMETRY AND ...'],'xoff',0,'yoff',.024);
   
   % NaN & OUTLIERS   
   f9 = figure;
   set(gcf, 'PaperPositionMode', 'manual');
   set(gcf, 'PaperUnits', 'Centimeters');
   set(gcf, 'PaperOrientation','landscape');
   set(gcf, 'PaperPosition', [0.1 0.1 30 19]);
   set(gcf, 'PaperType','A4');
   
   if do_nan_outliers
       sumi = sum(movies_outliers,2);
       for i = 1:size(embryo_names,1)
           embryo_names_OUT{i} = [embryo_names(i,:),' ( ',num2str(sumi(i)),'/',num2str(size(movies_outliers,2)),'=',num2str(100*round2xdigit(sumi(i)/size(movies_outliers,2))),'%)'];
       end
       sumi = sum(movies_outliers,1);
       for i = 1:length(pheno_names)
           pheno_names_OUT{i} = [pheno_names{i},' (',num2str(sumi(i)),'/',num2str(size(movies_outliers,1)),'=',num2str(100*round2xdigit(sumi(i)/size(movies_outliers,1))),'%)'];
       end
       myimagesc(transpose(movies_outliers - movies_nan),embryo_names_OUT,pheno_names_OUT,[patt,' (',num2str(size(movies_outliers,2)),'x',num2str(size(movies_outliers,1)),')']);
   end 
   
   % VARIABILITY PER TEMPERATURE (%)
   f10 = figure;
   set(gcf, 'PaperPositionMode', 'manual');
   set(gcf, 'PaperUnits', 'Centimeters');
   set(gcf,'PaperOrientation','landscape');
   set(gcf, 'PaperPosition', [0.1 0.1 30 19]);
   set(gcf, 'PaperType','A4');
   if do_nan_outliers
        a = 100*sig./abs(mu);
        a(a > 100) = NaN; % when mu is negative and then positive across Temp, then a does not make much sense and becomes very big
        many_nan = find(sum(isnan(a),2));
        a(many_nan,:) = [];
        pheno_names_all = pheno_names;
        pheno_names(many_nan) = [];
        myimagesc(a,unique(str2num(Temp)),pheno_names,'Variability per temperature (% \mu)',0);
   end
   
   f11 = figure;
   set(gcf,'PaperPositionMode', 'manual');
   set(gcf,'PaperUnits', 'Centimeters');
   set(gcf,'PaperOrientation','landscape');
   set(gcf,'PaperPosition', [0.1 0.1 30 19]);
   set(gcf,'PaperType','A4');
   
   if do_nan_outliers
        maxi = max(a,[],2);
        b = a./repmat(maxi,1,size(a,2));
        myimagesc(b,unique(str2num(Temp)),pheno_names,'Normalized relative variability per temperature',0);
        
        muc = mu; save('/Users/admin/Documents/GONCZY_LAB/ASSET/data_clustering.mat','a', 'b' ,'sig', 'muc', 'pheno_names', 'pheno_names_all', 'uT');
   end
      
   % SAVE ALL FIGURES
   save([wdir,pattern(1:end-1),'-ANALYSIS/',pattern(1:end-1),'_arrhenius.mat'],'arr_diary');
   
   saveas(f1,[wdir,pattern(1:end-1),'-ANALYSIS/',pattern(1:end-1),'_TIMING.fig']);
   saveas(f1b,[wdir,pattern(1:end-1),'-ANALYSIS/',pattern(1:end-1),'_TIMINGb.fig']);
   saveas(f2,[wdir,pattern(1:end-1),'-ANALYSIS/',pattern(1:end-1),'_PRONUCLEI-MIGRATION.fig']);
   saveas(f3,[wdir,pattern(1:end-1),'-ANALYSIS/',pattern(1:end-1),'_CENTRATION-ROTATION.fig']);
   saveas(f3b,[wdir,pattern(1:end-1),'-ANALYSIS/',pattern(1:end-1),'_CENTRATION-ROTATIONb.fig']);
   saveas(f4,[wdir,pattern(1:end-1),'-ANALYSIS/',pattern(1:end-1),'_RUFFLES.fig']);
   saveas(f5,[wdir,pattern(1:end-1),'-ANALYSIS/',pattern(1:end-1),'_SPINDLE-ROCKING-P.fig']);
   saveas(f5o,[wdir,pattern(1:end-1),'-ANALYSIS/',pattern(1:end-1),'_SPINDLE-ROCKING-P-OSC.fig']);
   saveas(f5b,[wdir,pattern(1:end-1),'-ANALYSIS/',pattern(1:end-1),'_CENTROSOMES.fig']);
   saveas(f5c,[wdir,pattern(1:end-1),'-ANALYSIS/',pattern(1:end-1),'_ELONGATION.fig']);
   saveas(f5d,[wdir,pattern(1:end-1),'-ANALYSIS/',pattern(1:end-1),'_ROCKING-TIME.fig']);
   saveas(f5e,[wdir,pattern(1:end-1),'-ANALYSIS/',pattern(1:end-1),'_ROCKING-FREQ-EGGSIZE.fig']);
   saveas(f5f,[wdir,pattern(1:end-1),'-ANALYSIS/',pattern(1:end-1),'_ROCKING-FREQ-AMPLI.fig']);
   saveas(f5p,[wdir,pattern(1:end-1),'-ANALYSIS/',pattern(1:end-1),'_OSCIL-ONSET-AMPLI.fig']);
   saveas(f7,[wdir,pattern(1:end-1),'-ANALYSIS/',pattern(1:end-1),'_SPINDLE-ROCKING-A.fig']);
   saveas(f8,[wdir,pattern(1:end-1),'-ANALYSIS/',pattern(1:end-1),'_across_CORREL.fig']);
   saveas(f6,[wdir,pattern(1:end-1),'-ANALYSIS/',pattern(1:end-1),'_AREAS.fig']);
   saveas(f6b,[wdir,pattern(1:end-1),'-ANALYSIS/',pattern(1:end-1),'_SPINDLE_CK.fig']);
   saveas(f6c,[wdir,pattern(1:end-1),'-ANALYSIS/',pattern(1:end-1),'_AYSM_ASYCHR.fig']);
   saveas(f9,[wdir,pattern(1:end-1),'-ANALYSIS/',pattern(1:end-1),'_OUTLIERS.fig']);
   saveas(f10,[wdir,pattern(1:end-1),'-ANALYSIS/',pattern(1:end-1),'_VAR(T).fig']);
   saveas(f11,[wdir,pattern(1:end-1),'-ANALYSIS/',pattern(1:end-1),'_VAR(T)_NORM.fig']);
    
   saveas(f1,[wdir,pattern(1:end-1),'-ANALYSIS/',pattern(1:end-1),'_TIMING.pdf']);
   saveas(f1b,[wdir,pattern(1:end-1),'-ANALYSIS/',pattern(1:end-1),'_TIMINGb.pdf']);
   saveas(f2,[wdir,pattern(1:end-1),'-ANALYSIS/',pattern(1:end-1),'_PRONUCLEI-MIGRATION.pdf']);
   saveas(f3,[wdir,pattern(1:end-1),'-ANALYSIS/',pattern(1:end-1),'_CENTRATION-ROTATION.pdf']);
   saveas(f3b,[wdir,pattern(1:end-1),'-ANALYSIS/',pattern(1:end-1),'_CENTRATION-ROTATIONb.pdf']);
   saveas(f4,[wdir,pattern(1:end-1),'-ANALYSIS/',pattern(1:end-1),'_RUFFLES.pdf']);
   saveas(f5,[wdir,pattern(1:end-1),'-ANALYSIS/',pattern(1:end-1),'_SPINDLE-ROCKING-P.pdf']);
   saveas(f5o,[wdir,pattern(1:end-1),'-ANALYSIS/',pattern(1:end-1),'_SPINDLE-ROCKING-P-OSC.pdf']);
   saveas(f5b,[wdir,pattern(1:end-1),'-ANALYSIS/',pattern(1:end-1),'_CENTROSOMES.pdf']);
   saveas(f5c,[wdir,pattern(1:end-1),'-ANALYSIS/',pattern(1:end-1),'_ELONGATION.pdf']);
   saveas(f5d,[wdir,pattern(1:end-1),'-ANALYSIS/',pattern(1:end-1),'_ROCKING-TIME.pdf']);
   saveas(f5e,[wdir,pattern(1:end-1),'-ANALYSIS/',pattern(1:end-1),'_ROCKING-FREQ-EGGSIZE.pdf']);
   saveas(f5f,[wdir,pattern(1:end-1),'-ANALYSIS/',pattern(1:end-1),'_ROCKING-FREQ-AMPLI.pdf']);
   saveas(f5p,[wdir,pattern(1:end-1),'-ANALYSIS/',pattern(1:end-1),'_OSCIL-ONSET-AMPLI.pdf']);
   saveas(f7,[wdir,pattern(1:end-1),'-ANALYSIS/',pattern(1:end-1),'_SPINDLE-ROCKING-A.pdf']);
   saveas(f8,[wdir,pattern(1:end-1),'-ANALYSIS/',pattern(1:end-1),'_across_CORREL.pdf']);
   saveas(f6,[wdir,pattern(1:end-1),'-ANALYSIS/',pattern(1:end-1),'_AREAS.pdf']);
   saveas(f6b,[wdir,pattern(1:end-1),'-ANALYSIS/',pattern(1:end-1),'_SPINDLE_CK.pdf']);
   saveas(f6c,[wdir,pattern(1:end-1),'-ANALYSIS/',pattern(1:end-1),'_AYSM_ASYCHR.pdf']);
   saveas(f9,[wdir,pattern(1:end-1),'-ANALYSIS/',pattern(1:end-1),'_OUTLIERS.pdf']);
   saveas(f10,[wdir,pattern(1:end-1),'-ANALYSIS/',pattern(1:end-1),'_VAR(T).pdf']);
   saveas(f11,[wdir,pattern(1:end-1),'-ANALYSIS/',pattern(1:end-1),'_VAR(T)_NORM.pdf']);
   
   delete([wdir,pattern(1:end-1),'-ANALYSIS/',pattern(1:end-1),'_SUMMARY.pdf']);
   append_pdfs([wdir,pattern(1:end-1),'-ANALYSIS/',pattern(1:end-1),'_SUMMARY.pdf'],...
       [wdir,pattern(1:end-1),'-ANALYSIS/',pattern(1:end-1),'_TIMING.pdf'],...
       [wdir,pattern(1:end-1),'-ANALYSIS/',pattern(1:end-1),'_TIMINGb.pdf'],...
       [wdir,pattern(1:end-1),'-ANALYSIS/',pattern(1:end-1),'_PRONUCLEI-MIGRATION.pdf'],...
       [wdir,pattern(1:end-1),'-ANALYSIS/',pattern(1:end-1),'_CENTRATION-ROTATIONb.pdf'],...
       [wdir,pattern(1:end-1),'-ANALYSIS/',pattern(1:end-1),'_CENTRATION-ROTATION.pdf'],...
       [wdir,pattern(1:end-1),'-ANALYSIS/',pattern(1:end-1),'_CENTROSOMES.pdf'],...
       [wdir,pattern(1:end-1),'-ANALYSIS/',pattern(1:end-1),'_ELONGATION.pdf'],...
       [wdir,pattern(1:end-1),'-ANALYSIS/',pattern(1:end-1),'_SPINDLE-ROCKING-A.pdf'],...
       [wdir,pattern(1:end-1),'-ANALYSIS/',pattern(1:end-1),'_SPINDLE-ROCKING-P.pdf'],...
       [wdir,pattern(1:end-1),'-ANALYSIS/',pattern(1:end-1),'_SPINDLE-ROCKING-P-OSC.pdf'],...
       [wdir,pattern(1:end-1),'-ANALYSIS/',pattern(1:end-1),'_ROCKING-TIME.pdf'],...
       [wdir,pattern(1:end-1),'-ANALYSIS/',pattern(1:end-1),'_ROCKING-FREQ-EGGSIZE.pdf'],...
       [wdir,pattern(1:end-1),'-ANALYSIS/',pattern(1:end-1),'_ROCKING-FREQ-AMPLI.pdf'],...
       [wdir,pattern(1:end-1),'-ANALYSIS/',pattern(1:end-1),'_OSCIL-ONSET-AMPLI.pdf'],...
       [wdir,pattern(1:end-1),'-ANALYSIS/',pattern(1:end-1),'_across_CORREL.pdf'],...
       [wdir,pattern(1:end-1),'-ANALYSIS/',pattern(1:end-1),'_AREAS.pdf'],...
       [wdir,pattern(1:end-1),'-ANALYSIS/',pattern(1:end-1),'_SPINDLE_CK.pdf'],...
       [wdir,pattern(1:end-1),'-ANALYSIS/',pattern(1:end-1),'_AYSM_ASYCHR.pdf'],...
       [wdir,pattern(1:end-1),'-ANALYSIS/',pattern(1:end-1),'_OUTLIERS.pdf'],...
       [wdir,pattern(1:end-1),'-ANALYSIS/',pattern(1:end-1),'_VAR(T).pdf'],...
       [wdir,pattern(1:end-1),'-ANALYSIS/',pattern(1:end-1),'_VAR(T)_NORM.pdf']);
   copyfile([wdir,pattern(1:end-1),'-ANALYSIS/',pattern(1:end-1),'_SUMMARY.pdf'],[wdir,'summaries/',pattern(1:end-1),'_SUMMARY.pdf']);
   
   delete([wdir,pattern(1:end-1),'-ANALYSIS/',pattern(1:end-1),'_TIMING.pdf']);
   delete([wdir,pattern(1:end-1),'-ANALYSIS/',pattern(1:end-1),'_TIMINGb.pdf']);
   delete([wdir,pattern(1:end-1),'-ANALYSIS/',pattern(1:end-1),'_PRONUCLEI-MIGRATION.pdf']);
   delete([wdir,pattern(1:end-1),'-ANALYSIS/',pattern(1:end-1),'_CENTRATION-ROTATION.pdf']);
   delete([wdir,pattern(1:end-1),'-ANALYSIS/',pattern(1:end-1),'_CENTRATION-ROTATIONb.pdf']);
   delete([wdir,pattern(1:end-1),'-ANALYSIS/',pattern(1:end-1),'_RUFFLES.pdf']);
   delete([wdir,pattern(1:end-1),'-ANALYSIS/',pattern(1:end-1),'_SPINDLE-ROCKING-P.pdf']);
   delete([wdir,pattern(1:end-1),'-ANALYSIS/',pattern(1:end-1),'_SPINDLE-ROCKING-P-OSC.pdf']);
   delete([wdir,pattern(1:end-1),'-ANALYSIS/',pattern(1:end-1),'_CENTROSOMES.pdf']);
   delete([wdir,pattern(1:end-1),'-ANALYSIS/',pattern(1:end-1),'_ELONGATION.pdf']);
   delete([wdir,pattern(1:end-1),'-ANALYSIS/',pattern(1:end-1),'_ROCKING-TIME.pdf']);
   delete([wdir,pattern(1:end-1),'-ANALYSIS/',pattern(1:end-1),'_SPINDLE-ROCKING-A.pdf']);
   delete([wdir,pattern(1:end-1),'-ANALYSIS/',pattern(1:end-1),'_ROCKING-FREQ-EGGSIZE.pdf']);
   delete([wdir,pattern(1:end-1),'-ANALYSIS/',pattern(1:end-1),'_ROCKING-FREQ-AMPLI.pdf']);
   delete([wdir,pattern(1:end-1),'-ANALYSIS/',pattern(1:end-1),'_OSCIL-ONSET-AMPLI.pdf']);
   delete([wdir,pattern(1:end-1),'-ANALYSIS/',pattern(1:end-1),'_across_CORREL.pdf']);
   delete([wdir,pattern(1:end-1),'-ANALYSIS/',pattern(1:end-1),'_AREAS.pdf']);
   delete([wdir,pattern(1:end-1),'-ANALYSIS/',pattern(1:end-1),'_SPINDLE_CK.pdf']);
   delete([wdir,pattern(1:end-1),'-ANALYSIS/',pattern(1:end-1),'_AYSM_ASYCHR.pdf']);
   delete([wdir,pattern(1:end-1),'-ANALYSIS/',pattern(1:end-1),'_VAR(T).pdf']);
   delete([wdir,pattern(1:end-1),'-ANALYSIS/',pattern(1:end-1),'_VAR(T)_NORM.pdf']);
   
end
        
