# Supplementary material for: Cellular hallmarks reveal restricted aerobic metabolism at thermal limits
Source: eLife. 2015 May 1;4:e04810. doi: 10.7554/eLife.04810 (PMC4415524; doi:10.7554/eLife.04810)
Supplement: Source code 1. — In-house scripts to analyze embryos (Matlab). DOI: http://dx.doi.org/10.7554/eLife.04810.012 [file elife04810s002.zip › in_house_scripts_analyze_embryos/SCRIPTS_add_path_to_matlab/boxplot2.m]

function boxplot2(x,G,pos,name,top)

    global arr_diary embryo_names movies_nan movies_outliers pheno_names mu sig

    addpath('/Users/admin/Documents/GONCZY_LAB/ASSET/scripts');

    if nargin < 3
       col = 'k'; 
    end

    if nargin < 5
       top = 0; % place p-value at the bottom
       posy = 0.03;
    elseif top == 0
        posy = 0.03;
    else
        posy = 0.94; 
    end
    
    % KEEP TRACK OF NaN
    isNaN = isnan(x);
    diary off
    disp(upper(name));
    disp('NaN:');
    disp(embryo_names(isNaN,:));
    diary off;
    movies_nan(:,end+1) = zeros(length(x),1);
    movies_nan(isNaN,end) = 1;
    pheno_names{end+1} = name;

    notNaN = ~isnan(x);
    x = x(notNaN);
    if ~isempty(x)
        try
            G = G(notNaN,:);
        catch
            G = G(notNaN);
        end
        embryo_names_notNaN = embryo_names(notNaN);

        hold on; box on;
        gray_col = [0.7 0.7 0.7];

        try
            uG = unique(str2num(G));
        catch
            uG = unique(G); 
        end
        pos = uG; 
        idxV = [];

        try
            h = boxplot(x,G,'position',pos);
        catch
            h = boxplot(x); 
        end
        h1 = findobj(h,'tag','Median');
        h2 = findobj(h,'tag','Outliers');
        h3 = findobj(h,'tag','Upper Whisker');
        h4 = findobj(h,'tag','Box');
        try
            T = str2num(G); 
        catch 
            T = G; 
        end    
        
        T_m = get(h1,'XData');
        x_m = get(h1,'YData');
        T_box = get(h2,'XData');
        x_box = get(h2,'YData');
        boxx = get(h4,'YData');
        idxOUT = [];
        try
        for l = 1:length(T_box)
           for m = 1:length(T_box{l})
               toremove = find(x == x_box{l}(m) & T == T_box{l}(m));
               if ~isempty(toremove), idxOUT(length(idxOUT)+1:length(idxOUT)+length(toremove)) = toremove; end
           end
        end
        idxOUT = unique(idxOUT);
        x2 = x; x2(idxOUT) = NaN;
        catch
           x2 = x; 
        end
        DX = max(x2) - min(x2);

        xmin = min(x2) - 0.1*DX;
        xmax = max(x2) + 0.1*DX;

        % KEEP TRACK OF OUTLIERS
        isnotNaN = find(notNaN);
        diary off
        disp(' ');
        disp('Outliers:');
        disp(embryo_names(isnotNaN(idxOUT),:));
        disp(' ');
        diary off; 
        movies_outliers(:,end+1) = zeros(length(notNaN),1);
        movies_outliers(isnotNaN(idxOUT),end) = 1;

        for i = 1:length(uG)
            try
                idx = strmatch(num2str(uG(i)),num2str(G));
            catch
                idx = strmatch(num2str(uG(i)),G);
            end
            idxV(end+1) = length(idx);
            xV = x(idx);
            xV_mean = nanmean(x2(idx));
            xV_median = nanmedian(x2(idx));
            xV_ste = nanstd(x2(idx))/sqrt(length(idx)-sum(isnan(x2(idx))));
            if i < 2
                mu(end+1,i) = xV_median;
                sig(end+1,i) = xV_ste; %IQR(i);%nanstd(x2(idx));
            else
                mu(end,i) = xV_median;
                sig(end,i) = xV_ste;
            end
            try 
                errorbar(pos(i),xV_mean,xV_ste,'o','Color',gray_col,'MarkerFaceColor',gray_col,'MarkerSize',5,'LineWidth',1.5);
            catch
                plot(pos(i),xV_mean,'o','Color',gray_col,'MarkerFaceColor',gray_col,'MarkerSize',2);
            end
            disp(['mean(',name,') = ',num2str(xV_mean)]);
    
            try
                text(pos(i)-0.2,max(x2(idx)) + 0.05*DX,num2str(length(idx)),'FontSize',7); 
            end
        end    

        % OUTLIERS REMOVED FROM HERE, I.E. FOR CORRELATION, PVALUE AND ARRHNIUS FIT
        T(idxOUT) = []; x(idxOUT) = [];

        plotSpread(x,'distributionIdx',T,'xValues',pos);

        % CORRELATION WITHIN TR
        lTL = 12; uTL = 25; % lower and upper thermal limits
        [rho pval] = corr(x(T<=uTL & T>=lTL),T(T<=uTL & T>=lTL));
        text(0.03,posy,['P = ',num2str(pval)],'Units','normalized');
        arr_diary(end+1).rho = rho;
        arr_diary(end).rho_pval = pval;

        try
            ylim([xmin xmax]);
        end
        
        % F-test
        
        diary('/Users/admin/Documents/GONCZY_LAB/PROJECTS/first_cell_division/F_test.txt');
        diary on
        disp('---------------------');
        disp(name);
        disp(['P-val within TR = ',num2str(pval)]);
        diary off
        
        try
            
        if pval < 0.05/35 % 0.05 rejection threshold with Bonferroni correction for the 35 features we're testing
            % T-dependent
            x = abs(x);
            xr = x(T<=uTL & T>=lTL);
            xru = x(T<uTL & T>=lTL);
            xrl = x(T<=uTL & T>lTL);
            ym = mean(xr);
            ymu = mean(x(T==uTL));
            yml = mean(x(T==lTL));
            xu = x(T>=lTL);
            xl = x(T<=uTL);
            
            [b bint rr] = regress(log(xr),[T(T<=uTL & T>=lTL) ones(length(xr),1)]);
            b(2) = exp(b(2));
            [bu bint ru] = regress(x(T>=uTL)-ymu,T(T>=uTL)-uTL);
            [bl bint rl] = regress(x(T<=lTL)-yml,-T(T<=lTL)+lTL);

            res1l = sum( (xl-(b(2)*exp(b(1)*T(T<=uTL)))).^2 );
            res2l = sum( (xrl-(b(2)*exp(b(1)*T(T<=uTL & T>lTL)))).^2) + sum(rl.^2 );
            res1u = sum( (xu-(b(2)*exp(b(1)*T(T>=lTL)))).^2 );
            res2u = sum( (xru-(b(2)*exp(b(1)*T(T<uTL & T>=lTL)))).^2) + sum(ru.^2 );
            p1 = 2;
            p2 = 3;
            Nu = length(xu);
            Nl = length(xl);
            [pval_UP H_UP] = F_test(res1u,res2u,p1,p2,Nu);
            [pval_LOW H_LOW] = F_test(res1l,res2l,p1,p2,Nl);
            text(0.45,3*posy,['P UP = ',num2str(pval_UP)],'Units','normalized');
            text(0.45,posy,['P LOW = ',num2str(pval_LOW)],'Units','normalized');
            
            diary('/Users/admin/Documents/GONCZY_LAB/PROJECTS/first_cell_division/F_test.txt');
            diary on
            disp('T DEPENDENT');
            disp(['P UP = ',num2str(pval_UP), ' slope = ',num2str(bu)]);
            disp(['P LOW = ',num2str(pval_LOW), ' slope = ',num2str(bl)]);
            disp('---------------------'); disp(' ');
            diary off
        else
            % T-compensated
            xr = x(T<=uTL & T>=lTL);
            xru = x(T<uTL & T>=lTL);
            xrl = x(T<=uTL & T>lTL);
            ym = mean(xr);
            xu = x(T>=lTL);
            xl = x(T<=uTL);
            
            [b bint ru] = regress(x(T>=uTL)-ym,T(T>=uTL)-uTL);
            [b bint rl] = regress(x(T<=lTL)-ym,-T(T<=lTL)+lTL);
            
            res1l = sum( (xl-ym).^2 );
            res2l = sum( (xrl-ym).^2) + sum(rl.^2 );
            res1u = sum( (xu-ym).^2 );
            res2u = sum( (xru-ym).^2) + sum(ru.^2 );
            p1 = 1;
            p2 = 2;
            Nu = length(xu);
            Nl = length(xl);
            [pval_UP H_UP] = F_test(res1u,res2u,p1,p2,Nu);
            [pval_LOW H_LOW] = F_test(res1l,res2l,p1,p2,Nl);
            text(0.45,3*posy,['P UP = ',num2str(pval_UP)],'Units','normalized');
            text(0.45,posy,['P LOW = ',num2str(pval_LOW)],'Units','normalized');
            
            diary('/Users/admin/Documents/GONCZY_LAB/PROJECTS/first_cell_division/F_test.txt');
            diary on
            disp('T COMPENSATED');
            disp(['P UP = ',num2str(pval_UP)]);
            disp(['P LOW = ',num2str(pval_LOW)]);
            disp('---------------------'); disp(' ');
            diary off
        end
        
        end
        
    end
    
end

function [p_val H] = F_test(res1,res2,p1,p2,N)

    F = ( (res1 - res2)/(p2-p1) ) / ( (res2)/(N-p2) );
    if F > finv(0.95,p2-p1,N-p2)
        H = 1;
    else
        H = 0;
    end
    p_val = 1 - fcdf(F,p2-p1,N-p2);
end

    
