# Supplementary material for: Cellular hallmarks reveal restricted aerobic metabolism at thermal limits
Source: eLife. 2015 May 1;4:e04810. doi: 10.7554/eLife.04810 (PMC4415524; doi:10.7554/eLife.04810)
Supplement: Source code 1. — In-house scripts to analyze embryos (Matlab). DOI: http://dx.doi.org/10.7554/eLife.04810.012 [file elife04810s002.zip › in_house_scripts_analyze_embryos/SCRIPTS_add_path_to_matlab/centration_rotation.m]

function [pos centroid ang frames] = centration_rotation(M,start)

    a = 1; go = 0; pos = []; ang = []; frames = []; centroid = [];

    nFrames = M.NumberOfFrames;
    figure;
        k = start;
        while a
            imshow(imadjust(rgb2gray(read(M, k))));
            %imshow(M(:,:,k));
            text(10,10,[num2str(k),'   Determine centration-rotation'],'FontSize',15,'Color',[1 1 1]);
            if ~go
               [x y button] = ginput(1);
               if button < 4
                  go = 1; % i.e. start looking at centration rotation when mouse-click
               end
               if button == 29 % >
                  k = k + 1;
                  if k > nFrames
                      k = nFrames
                  end
               elseif button == 43 % +
                  k = k + 20;
                  if k > nFrames
                      k = nFrames
                  end
               elseif button == 28 % <
                  k = k - 1;
                  if k < 1
                      k = 1;
                  end
               elseif button == 45 % -
                   k = k - 20;
                   if k < 1
                      k = 1;
                  end
               end
           else
               h = imline;
               position = wait(h);
               disp('ok');
               d = sqrt( (position(1,1)-position(2,1)).^2 + (position(1,2)-position(2,2)).^2);
               if d < 10 % exit if the line becomes just a point
                   disp('Click Enter to finish or > to continue to next frame');
                   [x y button] = ginput(1);
                   if button == 29
                      position = [NaN NaN; NaN NaN]; 
                   else
                      a = 0;
                      break;
                   end
               end
               pos(end+1,:) = transpose(position(:));
               centroid(end+1,:) =  [mean([position(1,1),position(2,1)]),mean([position(1,2),position(2,2)])];
               ang(end+1)= atan2( (position(2,2)-position(1,2)),(position(2,1)-position(1,1)) );
               ang(end) = ang(end)*180/pi;
%                if ang(end) < - 80
%                   ang(end) = ang(end) + 180;
%                end
               frames(end+1) = k;
               k = k + 1;
            end
        end
    
    close gcf;
    
