# Supplementary material for: Cellular hallmarks reveal restricted aerobic metabolism at thermal limits
Source: eLife. 2015 May 1;4:e04810. doi: 10.7554/eLife.04810 (PMC4415524; doi:10.7554/eLife.04810)
Supplement: Source code 1. — In-house scripts to analyze embryos (Matlab). DOI: http://dx.doi.org/10.7554/eLife.04810.012 [file elife04810s002.zip › in_house_scripts_analyze_embryos/SCRIPTS_add_path_to_matlab/detect_nuclei.m]

function [traj_m,traj_f,lost_frames,meeting_frame,vm,vf,am,af,frames] = detect_nuclei(mov,MANUAL_TRACKING,CHECK_FRAMES,wdir,wfile,start,mask,stats,polesV,dt,show_plot)

    % load Quicktime movies from DIC and convert them to a 3d matrix 
    % (i.e. z-stack of grayscale frames)

    if nargin < 1
        clear all; clc; close all;
        
        wdir = '/Users/admin/Documents/GONCZY_LAB/PROJECTS/first_cell_division/AF16_AB_28deg/';
        wfile = 'AF16-130208-28-5b';
        mov = VideoReader([wdir,wfile]);
    
        MANUAL_TRACKING = 0; 
        CHECK_FRAMES = 0;
        show_plot = 1;
        
        start = 250;
        mask = ones(size(rgb2gray(read(mov,1))));
        
    end
    
    cd('/Users/admin/Documents/GONCZY_LAB/ASSET');

    addpath('Nuclear_detection');
    
    nFrames = mov.NumberOfFrames;
    meeting_frame = nFrames;
    
    % pre-allocating for speed
    M = zeros(size(read(mov,1),1),size(read(mov,1),2),nFrames - start + 1,'uint8');
    %traj_m = zeros(nFrames - start + 1,2);
    %traj_f = zeros(nFrames - start + 1,2);
    %traj_m_ns = zeros(nFrames - start + 1,2);
    %traj_f_ns = zeros(nFrames - start + 1,2);
    lost_frames = zeros(nFrames - start + 1,2);
    frames = zeros(nFrames - start + 1,1);
    
    if CHECK_FRAMES
        figure;
        for k = 1:nFrames
           imshow(imadjust(rgb2gray(read(mov, k))));
           text(10,10,num2str(k),'FontSize',15,'Color',[1 1 1]);
        end
    else

        % Read one frame at a time.
        if show_plot
            figure;
        end
        traj_m = []; traj_f = []; frames = [];
        endF = nFrames;
        for k = start:endF
            k
%             poles = polesV(k,:);
            M(:,:,k) = rgb2gray(read(mov, k));
            if MANUAL_TRACKING
                display('Select the position of the male pronucleus:');
                imshow(M(:,:,k));
                [x,y,button]=ginput(1);
                old_position_m=[x y];
                display('Select the position of the female pronucleus (or Press Esc to stop):');
                [x,y,button]=ginput(1);
                if button == 27
                    disp('Select the position of the female pronucleus to finish.');
                    [x y] = ginput(1);
                end
                old_position_f=[x y];
                traj_m(k-start+1,:) = [old_position_m(1),old_position_m(2)];
                traj_f(k-start+1,:) = [old_position_f(1),old_position_f(2)];
                lost_frames(k-start+1,:) = NaN;
                frames(end+1) = k;
                if button == 27 % stop recording if Esc
                   meeting_frame = k;
                   break;
                end
            else
                if k==start
                    display('Select the position of the male pronucleus and press enter:')
                    figure; 
                    imshow(M(:,:,k));
                    [x,y,color]=impixel(M(:,:,k));
                    old_position_m=[x y];

                    display('Select the position of the female pronucleus and press enter:')
                    [x,y,color]=impixel(M(:,:,k));
                    old_position_f=[x y]; 

                    close gcf
                    traj_m(1,:) = [old_position_m(1),old_position_m(2)];
                    traj_f(1,:) = [old_position_f(1),old_position_f(2)];
                    traj_m_ns(1,:) = old_position_m;
                    traj_f_ns(1,:) = old_position_f;
                end

                [out L] = get_nuclei(M(:,:,k),mask{k},stats(k),show_plot);
                [traj_m_tmp,traj_f_tmp,lost_frame_m,lost_frame_f] = track_nuclei(M(:,:,k),out,traj_m_ns,traj_f_ns,100,traj_m_ns(end,:),traj_f_ns(end,:),show_plot);        
                Smov{k-start+1} = L;

                traj_m_ns(k-start+1,:) = [traj_m_tmp(end,1),traj_m_tmp(end,2)];
                traj_f_ns(k-start+1,:) = [traj_f_tmp(end,1),traj_f_tmp(end,2)];
                
                traj_m(k-start+1,:) = [traj_m_tmp(end,1),traj_m_tmp(end,2)];
                traj_f(k-start+1,:) = [traj_f_tmp(end,1),traj_f_tmp(end,2)];
                lost_frames(k-start+1,:) = [lost_frame_m,lost_frame_f];
                frames(end+1) = k;
                
                % stop recording when the pronuclei are too close (i.e. their areas are too close)
                d = sqrt( (traj_m(end,1)-traj_f(end,1))^2 + (traj_m(end,2)-traj_f(end,2))^2 );

                mid = round(mean([traj_m_tmp(end,2),traj_f_tmp(end,2)]));
                mid = out(mid,:);
                mid = diff(find(mid));
                if length(mid) > 1
                    mid = mid(1);
                end
                idx = find(mid>1);
                d2 = mid(idx)-1;
                if isempty(d2)
                   d2 = 1000; 
                end

                if (d < 65 || d2 < 35)
                    disp(['FINAL FRAME: ',num2str(k)]);
                    meeting_frame = k;
                    break;
                end
            end    
        end
        
        if size(traj_m,1) < 2
            traj_m = [traj_m;traj_m;traj_m];
            traj_f = [traj_f;traj_f;traj_f];
            frames(end+1) = k+1;
            frames(end+1) = k+2;
        elseif size(traj_m,1) < 3
            traj_m = [traj_m;traj_m(end,:)];
            traj_f = [traj_f;traj_f(end,:)];
            frames(end+1) = k+1;
        end
        vx_m = diff(smooth(traj_m(:,1),3))/dt;
        vy_m = diff(smooth(traj_m(:,2),3))/dt;
        vm = [vx_m,vy_m];
        vx_f = diff(smooth(traj_f(:,1),3))/dt;
        vy_f = diff(smooth(traj_f(:,2),3))/dt;
        vf = [vx_f,vy_f];
        try
            ax_m = diff(vm(:,1))/dt;
            ay_m = diff(vm(:,2))/dt;
            am = [ax_m,ay_m];
            ax_f = diff(vf(:,1))/dt;
            ay_f = diff(vf(:,2))/dt;
            af = [ax_f,ay_f];
            t = dt*(1:length(vx_m)); t = t(:);
        catch
            ax_m = [];
            ay_m = [];
            am = [ax_m,ay_m];
            ax_f = [];
            ay_f = [];
            af = [ax_f,ay_f];
            t = [];
        end

        if MANUAL_TRACKING
            save([wdir,wfile,'-DIR/',wfile,'-PRONUCLEI-MANUAL.mat'],'traj_m','traj_f','k','vm','vf','am','af','start','meeting_frame');
        else
            save([wdir,wfile,'-DIR/',wfile,'-PRONUCLEI.mat'],'M','Smov','traj_m','traj_f','lost_frames','k','vm','vf','am','af','start','meeting_frame');
        end
    
    end
    
end
