# Supplementary material for: Cellular hallmarks reveal restricted aerobic metabolism at thermal limits
Source: eLife. 2015 May 1;4:e04810. doi: 10.7554/eLife.04810 (PMC4415524; doi:10.7554/eLife.04810)
Supplement: Source code 1. — In-house scripts to analyze embryos (Matlab). DOI: http://dx.doi.org/10.7554/eLife.04810.012 [file elife04810s002.zip › in_house_scripts_analyze_embryos/SCRIPTS_add_path_to_matlab/get_areasCytok.m]

function [areaA perimA areaP perimP ratio_area ratio_perim frame statsA statsP] = get_areasCytok(M,start)

a = 1; go = 0; frames = []; position = [];

    nFrames = M.NumberOfFrames;
    figure;
        k = start;
        while a
           imshow(imadjust(rgb2gray(read(M, k))));
           %imshow(M(:,:,k));
           text(10,10,[num2str(k),'   Determine position of each area (AB then P1) (press Esc to stop)'],'FontSize',15,'Color',[1 1 1]);
           if ~go
               [x y button] = ginput(1);
               if button < 4
                  go = 1; % i.e. start looking at areas when mouse-click
               end
               if button == 29 % >
                  k = k + 1;
                  if k > nFrames
                      k = nFrames
                  end
               elseif button == 43 % +
                  k = k + 20;
                  if k > nFrames
                      k = nFrames
                  end
               elseif button == 28 % <
                  k = k - 1;
                  if k < 1
                      k = 1;
                  end
               elseif button == 45 % -
                   k = k - 20;
                   if k < 1
                      k = 1;
                  end
               end
           else
               disp('AB');
               A = roipoly(imadjust(rgb2gray(read(M, k))));
               statsA = regionprops(A,'Area','Perimeter','PixelList');
               areaA = statsA.Area; perimA = statsA.Perimeter;
               disp('P1');
               P = roipoly(imadjust(rgb2gray(read(M, k))));
               disp('Done');
               statsP = regionprops(P,'Area','Perimeter','PixelList');
               areaP = statsP.Area; perimP = statsP.Perimeter;
               ratio_area = areaA/areaP;
               ratio_perim = perimA/perimP;
               frame = k;
               
               a = 0; % exit (we're done)
               break;
           end
        end

    close gcf;
    
