# Supplementary material for: Cellular hallmarks reveal restricted aerobic metabolism at thermal limits
Source: eLife. 2015 May 1;4:e04810. doi: 10.7554/eLife.04810 (PMC4415524; doi:10.7554/eLife.04810)
Supplement: Source code 1. — In-house scripts to analyze embryos (Matlab). DOI: http://dx.doi.org/10.7554/eLife.04810.012 [file elife04810s002.zip › in_house_scripts_analyze_embryos/SCRIPTS_add_path_to_matlab/get_embryo_coord.m]

%function get_embryo_coord(M,wdir,wfile,start)
function [M2 poles poles_asset asset mask stats] = get_embryo_coord(M,wdir,wfile,start)

    if nargin < 1
       clear all; clc; close all;
       wdir = '/Users/admin/Documents/GONCZY_LAB/PROJECTS/first_cell_division/N2_AB_12deg/';
       wfile = '121119-12-1';
       M = mmreader([wdir,wfile]);
       load([wdir,wfile,'-DIR/',wfile,'-ANALYSIS.mat']);
       %start = embryo.timing(1);
       start = 1;
    end

    figure;
    isoff = 0;

    % pre-allocating for speed
    mask = cell(M.NumberOfFrames - start + 1,1);
    M2 = zeros(size(read(M,1),1),size(read(M,1),2),M.NumberOfFrames - start + 1,'uint8');
    
    asset = 0;

    try
        load([wdir,wfile,'-DIR/',wfile,'-.mat']);
        seg_ASSET = 1;
    catch
        try
            load([wdir,wfile,'-DIR/',wfile,'.mat']);
            seg_ASSET = 1;
        catch
            seg_ASSET = 0;
        end
    end
    
%     poles = embryo.coord.poles;
%     poles_asset = embryo.coord.poles_asset;
%     asset = 0;
%     mask = embryo.coord.mask;
%     stats = embryo.coord.stats;
%     M2 = embryo.coord.cropped;
%     seg_ASSET = 1;

    for k = start:M.NumberOfFrames
               
        a = imadjust(rgb2gray(read(M,k)));
       
        if seg_ASSET % ASSET segmented    
            coord = mymovie.dic.eggshell(k).carth;
            if ~isempty(coord)
                disp('Using the eggshell extracted by ASSET for the embryo mask.');
                mask{k} = roipoly(a,coord(:,1),coord(:,2));
                stats_tmp = regionprops(mask{k},'FilledImage','Area','Centroid','ConvexImage','BoundingBox','PixelList','MajorAxisLength','MinorAxisLength');
                stats(k).ConvexImage = stats_tmp.ConvexImage;
                stats(k).BoundingBox = stats_tmp.BoundingBox;
                stats(k).Centroid = stats_tmp.Centroid;
                stats(k).FilledImage = stats_tmp.FilledImage;
                stats(k).PixelList = stats_tmp.PixelList;
                stats(k).Area = stats_tmp.Area;
                stats(k).MajorAxisLength = stats_tmp.MajorAxisLength;
                stats(k).MinorAxisLength = stats_tmp.MinorAxisLength;
                mask{k} = stats(k).ConvexImage;
                [B,L,N] = bwboundaries(mask{k});
                stats(k).boundary = B{1};
            else % do with my algo when asset didn't work
                try
                    ent = imadjust(stdfilt(imadjust(im2double(a))));
                    ent = imclose(ent,strel('disk',5));
                    threshold = graythresh(ent);
                    mask_tmp = im2bw(ent,threshold*0.85);
                    mask_tmp(480:512,671:766) = 0; % remove time stamp
                    mask_tmp = imdilate(mask_tmp,strel('disk',10));
                    mask_tmp = bwareaopen(mask_tmp,10000);
                    mask_tmp = imfill(mask_tmp,'holes');
                    mask_tmp = imerode(mask_tmp,strel('disk',10));

                    % repeat being less conservative and using what we did as a
                    % first guess
                    ent = imadjust(immultiply(stdfilt(imadjust(im2double(a))),mask_tmp));
                    ent = imclose(ent,strel('disk',5));
                    threshold = graythresh(ent);
                    mask_tmp = im2bw(ent,threshold*0.85);
                    mask_tmp = bwareaopen(mask_tmp,20);
                    mask_tmp = bwconvhull(mask_tmp);
                    mask_tmp = imfill(mask_tmp,'holes');
                    mask_tmp = imerode(mask_tmp,strel('disk',3));

                    stats_tmp = regionprops(mask_tmp,'FilledImage','Area','Centroid','ConvexImage','BoundingBox','PixelList','MajorAxisLength','MinorAxisLength');
                    stats(k).ConvexImage = stats_tmp.ConvexImage;
                    stats(k).BoundingBox = stats_tmp.BoundingBox;
                    stats(k).Centroid = stats_tmp.Centroid;
                    stats(k).FilledImage = stats_tmp.FilledImage;
                    stats(k).PixelList = stats_tmp.PixelList;
                    stats(k).Area = stats_tmp.Area;
                    stats(k).MajorAxisLength = stats_tmp.MajorAxisLength;
                    stats(k).MinorAxisLength = stats_tmp.MinorAxisLength;
                    mask_tmp = stats(k).ConvexImage;
                    [B,L,N] = bwboundaries(mask_tmp);
                    stats(k).boundary = B{1};
                    mask{k} = mask_tmp;

                    x1 = stats(k).boundary(:,2)+stats(k).BoundingBox(1);
                    y1 = stats(k).boundary(:,1)+stats(k).BoundingBox(2);

                    %imshow(a); hold on;
                    %plot(x1,y1,'r-');
                    %isok = input('Is the embryo contour ok? [1/0]');
                    isok = 1;
                    if ~isok
                        disp('Modify the embryo contour until it is ok. Double-click when done.');
                        h = impoly(gca);
                        position = wait(h); % until user double-clicks
                        x1 = position(:,1); y1 = position(:,2);
                        mask_tmp = poly2mask(x1, y1, size(a,1), size(a,2));
                        stats_tmp = regionprops(mask_tmp,'FilledImage','Area','Centroid','ConvexImage','BoundingBox','PixelList','MajorAxisLength','MinorAxisLength');
                        stats(k).FilledImage = stats_tmp.FilledImage;
                        stats(k).Area = stats_tmp.Area;
                        stats(k).Centroid = stats_tmp.Centroid;
                        stats(k).ConvexImage = stats_tmp.ConvexImage;
                        stats(k).BoundingBox = stats_tmp.BoundingBox;
                        stats(k).PixelList = stats_tmp.PixelList;
                        stats(k).MajorAxisLength = stats_tmp.MajorAxisLength;
                        stats(k).MinorAxisLength = stats_tmp.MinorAxisLength;
                        mask{k} = stats(k).ConvexImage;
                        [B,L,N] = bwboundaries(mask{k});
                        stats(k).boundary = B{1};
                    end
                catch
                    stats(k).FilledImage = NaN*ones(size(a,1),size(a,2));
                    stats(k).Area = NaN;
                    stats(k).Centroid = [NaN NaN];
                    stats(k).ConvexImage = NaN*ones(size(a,1),size(a,2));
                    stats(k).BoundingBox = NaN;
                    stats(k).PixelList = [NaN NaN];
                    mask{k} = NaN*ones(size(a,1),size(a,2));
                    stats(k).boundary = B{1};
                    stats(k).MajorAxisLength = NaN;
                    stats(k).MinorAxisLength = NaN;
                end
            end          
            asset = 1;
        else
            if k == start
                ent = imadjust(stdfilt(imadjust(im2double(a))));
                ent = imclose(ent,strel('disk',5));
                threshold = graythresh(ent);
                mask_tmp = im2bw(ent,threshold*0.85);
                mask_tmp(480:512,671:766) = 0; % remove time stamp
                mask_tmp = imdilate(mask_tmp,strel('disk',10));
                mask_tmp = bwareaopen(mask_tmp,10000);
                mask_tmp = imfill(mask_tmp,'holes');
                mask_tmp = imerode(mask_tmp,strel('disk',10));
                
                % repeat being less conservative and using what we did as a
                % first guess
                ent = imadjust(immultiply(stdfilt(imadjust(im2double(a))),mask_tmp));
                ent = imclose(ent,strel('disk',5));
                threshold = graythresh(ent);
                mask_tmp = im2bw(ent,threshold*0.85);
                mask_tmp = bwareaopen(mask_tmp,20);
                mask_tmp = bwconvhull(mask_tmp);
                mask_tmp = imfill(mask_tmp,'holes');
                mask_tmp = imerode(mask_tmp,strel('disk',3));
                
                stats_tmp = regionprops(mask_tmp,'FilledImage','Area','Centroid','ConvexImage','BoundingBox','PixelList','MajorAxisLength','MinorAxisLength');
                stats(k).ConvexImage = stats_tmp.ConvexImage;
                stats(k).BoundingBox = stats_tmp.BoundingBox;
                stats(k).Centroid = stats_tmp.Centroid;
                stats(k).FilledImage = stats_tmp.FilledImage;
                stats(k).PixelList = stats_tmp.PixelList;
                stats(k).Area = stats_tmp.Area;
                stats(k).MajorAxisLength = stats_tmp.MajorAxisLength;
                stats(k).MinorAxisLength = stats_tmp.MinorAxisLength;
                mask_tmp = stats(k).ConvexImage;
                [B,L,N] = bwboundaries(mask_tmp);
                stats(k).boundary = B{1};           
                mask{k} = mask_tmp;
                
                x = stats(k).boundary(:,2)+stats(k).BoundingBox(1);
                y = stats(k).boundary(:,1)+stats(k).BoundingBox(2);
                idx = round(linspace(1,length(x),20));
                xf = x(idx); yf = y(idx);
            end
        end 

        if k == start && ~asset
            imshow(a); hold on;
            plot(x,y,'r-');
            isok = input('Is the embryo contour ok? [1/0]');
            if ~isok
                disp('Modify the embryo contour until it is ok. Double-click when done.');
                h = impoly(gca);
                position = wait(h); % until user double-clicks
                x1 = position(:,1); y1 = position(:,2);
                mask_tmp = poly2mask(x1, y1, size(a,1), size(a,2));
                stats_tmp = regionprops(mask_tmp,'FilledImage','Area','Centroid','ConvexImage','BoundingBox','PixelList','MajorAxisLength','MinorAxisLength');
                stats(k).FilledImage = stats_tmp.FilledImage;
                stats(k).Area = stats_tmp.Area;
                stats(k).Centroid = stats_tmp.Centroid;
                stats(k).ConvexImage = stats_tmp.ConvexImage;
                stats(k).BoundingBox = stats_tmp.BoundingBox;
                stats(k).PixelList = stats_tmp.PixelList;
                stats(k).MajorAxisLength = stats_tmp.MajorAxisLength;
                stats(k).MinorAxisLength = stats_tmp.MinorAxisLength;
                mask{k} = stats(k).ConvexImage;
                [B,L,N] = bwboundaries(mask{k});
                stats(k).boundary = B{1};
            else
                x1 = x; y1 = y; 
            end
        elseif ~asset
            if isok
                ent = imadjust(stdfilt(imadjust(im2double(a))));
                ent = imclose(ent,strel('disk',5));
                threshold = graythresh(ent);
                mask_tmp = im2bw(ent,threshold*0.85);
                mask_tmp(480:512,671:766) = 0; % remove time stamp
                mask_tmp = imdilate(mask_tmp,strel('disk',10));
                mask_tmp = bwareaopen(mask_tmp,10000);
                mask_tmp = imfill(mask_tmp,'holes');
                mask_tmp = imerode(mask_tmp,strel('disk',10));
                
                % repeat being less conservative and using what we did as a
                % first guess
                ent = imadjust(immultiply(stdfilt(imadjust(im2double(a))),mask_tmp));
                ent = imclose(ent,strel('disk',5));
                threshold = graythresh(ent);
                mask_tmp = im2bw(ent,threshold*0.85);
                mask_tmp = bwareaopen(mask_tmp,20);
                mask_tmp = bwconvhull(mask_tmp);
                mask_tmp = imfill(mask_tmp,'holes');
                mask_tmp = imerode(mask_tmp,strel('disk',3));
                
                stats_tmp = regionprops(mask_tmp,'FilledImage','Area','Centroid','ConvexImage','BoundingBox','PixelList','MajorAxisLength','MinorAxisLength');
                stats(k).ConvexImage = stats_tmp.ConvexImage;
                stats(k).BoundingBox = stats_tmp.BoundingBox;
                stats(k).Centroid = stats_tmp.Centroid;
                stats(k).FilledImage = stats_tmp.FilledImage;
                stats(k).PixelList = stats_tmp.PixelList;
                stats(k).Area = stats_tmp.Area;
                stats(k).MajorAxisLength = stats_tmp.MajorAxisLength;
                stats(k).MinorAxisLength = stats_tmp.MinorAxisLength;
                mask_tmp = stats(k).ConvexImage;
                [B,L,N] = bwboundaries(mask_tmp);
                stats(k).boundary = B{1};
                mask{k} = mask_tmp;
                
                x1 = stats(k).boundary(:,2)+stats(k).BoundingBox(1);
                y1 = stats(k).boundary(:,1)+stats(k).BoundingBox(2);
                close gcf;
                %plot(x1,y1,'r-');
            else
                imshow(a);
                h = impoly(gca,position);      
                position = wait(h);
                x1 = position(:,1); y1 = position(:,2);
                mask_tmp = poly2mask(x1, y1, size(a,1), size(a,2));
                stats_tmp = regionprops(mask_tmp,'FilledImage','Area','Centroid','ConvexImage','BoundingBox','PixelList','MajorAxisLength','MinorAxisLength');
                stats(k).ConvexImage = stats_tmp.ConvexImage;
                stats(k).BoundingBox = stats_tmp.BoundingBox;
                stats(k).Centroid = stats_tmp.Centroid;
                stats(k).FilledImage = stats_tmp.FilledImage;
                stats(k).PixelList = stats_tmp.PixelList;
                stats(k).Area = stats_tmp.Area;
                stats(k).MajorAxisLength = stats_tmp.MajorAxisLength;
                stats(k).MinorAxisLength = stats_tmp.MinorAxisLength;
                mask_tmp = stats(k).ConvexImage;
                [B,L,N] = bwboundaries(mask_tmp);
                stats(k).boundary = B{1};
                mask{k} = mask_tmp;
%                 close gcf;
%                 stats(k) = stats(k-1);
%                 mask{k} = mask{k-1};
            end
        end
        disp(['ok ',num2str(k),'/',num2str(M.NumberOfFrames)]);
        
        % find anterior and upper pole !OF THE CONVEX HULL!
        [mini idxm1] = min(stats(k).PixelList(:,1));
        xA = mini; yA = stats(k).PixelList(idxm1,2);
        [mini2 idxm2] = min(stats(k).PixelList(:,2));
        yU = mini2; xU = stats(k).PixelList(idxm2,1);
        %plot(xA,yA,'g*');
        %plot(xU,yU,'c*');

        if asset
            poles_asset(k,:) = [xA yA xU yU];
            try
                poles(k,:) = embryo.coord.poles(k,:);
            catch
                poles(k,:) = [NaN NaN NaN NaN];
            end
            % shift the embryo so that the anterior pole is at x = 0
            idxm = max(poles_asset(k,1),1);
            idxm2 = max(poles_asset(k,4),1);
            M2t = a(:,idxm:end);
            M2t = [M2t, zeros(size(a,1),idxm-1)];
            M2t2 = M2t(idxm2:end,:);
            M2t2 = [M2t2; zeros(idxm2-1,size(M2t,2))];
            M2(:,:,k) = M2t2;
        else
            poles(k,:) = [xA yA xU yU];
            poles_asset(k,:) = [NaN NaN NaN NaN];
            % shift the embryo so that the anterior pole is at x = 0
            idxm = poles(k,1);
            idxm2 = poles(k,4);
            M2t = a(:,idxm:end);
            M2t = [M2t, zeros(size(a,1),idxm-1)];
            M2t2 = M2t(idxm2:end,:);
            M2t2 = [M2t2; zeros(idxm2-1,size(M2t,2))];
            M2(:,:,k) = M2t2;
        end
        
        if isempty(stats(k).Centroid)
           stats(k).Centroid = [NaN NaN]; 
        end
        
    end
    
    try
        close gcf;
    end
    
    if nargin < 1
        fname = [wdir,wfile,'-DIR/',wfile,'-ANALYSIS.mat'];
        
        embryo.coord.poles = poles; % commented to avoid overwriting %%%%%%%%%%%%%%%%%%%%%%%%%%%%%%%%%%%%%%%%%%%%%%%%%%%%%%%%%%%%%%%%%%%%%%%%%
        embryo.coord.poles_asset = poles_asset; %%%%%%%%%%%%%%%%%%%%%%%%%%%%%%%%%%%%%%%%%%%%%%%%%%%%%%%%%%%%%%%%%%%%%%%%%
        embryo.coord.asset = asset;
        embryo.coord.mask = mask;
        embryo.coord.stats = stats;
        embryo.coord.cropped = M2;
        save(fname,'embryo'); 
        keyboard
        %save(fname,'embryo','-v7.3'); %%%%%%%%%%%%%%%%%%%%%%%%%%%%%%%%%%%%%%%%%%%%%%%%%%%%%%%%%%%%%%%%%%%%%%%%%
    end
    
