# Supplementary material for: Cellular hallmarks reveal restricted aerobic metabolism at thermal limits
Source: eLife. 2015 May 1;4:e04810. doi: 10.7554/eLife.04810 (PMC4415524; doi:10.7554/eLife.04810)
Supplement: Source code 1. — In-house scripts to analyze embryos (Matlab). DOI: http://dx.doi.org/10.7554/eLife.04810.012 [file elife04810s002.zip › in_house_scripts_analyze_embryos/SCRIPTS_add_path_to_matlab/get_mitotic_entry.m]

function timing = get_mitotic_entry(M,start,q)

    nFrames = M.NumberOfFrames;
    figure;
    timing = []; done = 0;
        k = start;
        while length(timing) < 1
           imshow(imadjust(rgb2gray(read(M, k))));
           if q
              text(10,10,[num2str(k),'   Determine mitotic entry (press Esc to stop)'],'FontSize',15,'Color',[1 1 1]);
           else
              text(10,10,[num2str(k),'   Correct pronuclei meeting time (press Esc to stop)'],'FontSize',15,'Color',[1 1 1]); 
           end
           [x y button] = ginput(1);
           if button < 4
              timing(1) = k;
           end
           if button == 29 % >
              k = k + 1;
              if k > nFrames
                  k = nFrames
              end
           elseif button == 43 % + 
               k = k + 20;
              if k > nFrames
                  k = nFrames
              end
           elseif button == 28 % <
              k = k - 1;
              if k < 1
                  k = 1;
              end
           elseif button == 45 % -
               k = k - 20;
               if k < 1
                  k = 1;
               end
           elseif button == 27 % ESC
               break;
           elseif button == 110 % N (for NaN)
               timing(end+1) = NaN;
           end
        end
        
    close gcf;
        
