# Supplementary material for: Cellular hallmarks reveal restricted aerobic metabolism at thermal limits
Source: eLife. 2015 May 1;4:e04810. doi: 10.7554/eLife.04810 (PMC4415524; doi:10.7554/eLife.04810)
Supplement: Source code 1. — In-house scripts to analyze embryos (Matlab). DOI: http://dx.doi.org/10.7554/eLife.04810.012 [file elife04810s002.zip › in_house_scripts_analyze_embryos/SCRIPTS_add_path_to_matlab/mitotic_spindle.m]

function [position frames] = mitotic_spindle(M,start,polesV,frame_end)

    if nargin < 4
       frame_end = Inf; 
    end

    a = 1; go = 0; frames = []; position = []; 
    
    nFrames = M.NumberOfFrames;
    figure;
        k = start;
        while a
           imshow(imadjust(rgb2gray(read(M, k))));
           %imshow(M(:,:,k));
           text(10,10,[num2str(k),'   Determine position of posterior centrosome for rocking (press Esc to stop)'],'FontSize',15,'Color',[1 1 1]);
           if ~go
               [x y button] = ginput(1);
               if button < 4
                  go = 1; % i.e. start looking at mitotic spindle when mouse-click
               end
               if button == 29 % >
                  k = k + 1;
                  if k > nFrames
                      k = nFrames
                  end
               elseif button == 43 % +
                  k = k + 20;
                  if k > nFrames
                      k = nFrames
                  end
               elseif button == 28 % <
                  k = k - 1;
                  if k < 1
                      k = 1;
                  end
               elseif button == 45 % -
                   k = k - 20;
                   if k < 1
                      k = 1;
                  end
               end
           else
               disp(k);
               [x y] = ginput(1);
               if x < 50 % exit if clicking very close to the anterior pole
                   disp('Click Enter to finish or > to continue to next frame');
                   [x y button] = ginput(1);
                   if button == 29
                      position(end+1,:) = [NaN NaN]; 
                   else
                      a = 0;
                      break;
                   end
               else
                   position(end+1,:) = [x, y];
               end
               frames(end+1) = k;
               k = k + 1;
               if k > nFrames || k > frame_end
                  a = 0;
                  disp('Done. You reached the last frame to analyze.');
                  break;
               end
           end
        end
        
    close gcf;
    
