# Supplementary material for: Cellular hallmarks reveal restricted aerobic metabolism at thermal limits
Source: eLife. 2015 May 1;4:e04810. doi: 10.7554/eLife.04810 (PMC4415524; doi:10.7554/eLife.04810)
Supplement: Source code 1. — In-house scripts to analyze embryos (Matlab). DOI: http://dx.doi.org/10.7554/eLife.04810.012 [file elife04810s002.zip › in_house_scripts_analyze_embryos/show_analyze_embryos.m]

function show_analyze_embryos(embryo)

    if nargin < 1
        clear all; clc; close all;
        wdir = '/Users/admin/Documents/GONCZY_LAB/PROJECTS/first_cell_division/cyc1_AB_24deg/';
        wfile = 'cyc1-141113-24-2';
        files = {[wdir,wfile,'-DIR/',wfile,'-ANALYSIS.mat']};
        load(files{1});
    end

    try
        do_detect_pronuclei = embryo.do_detect_pronuclei;
        do_centration_rotation = embryo.do_centration_rotation;
        do_mitotic_entry = embryo.do_mitotic_entry;
        do_spindle_rocking = embryo.do_spindle_rocking;
        do_areas = embryo.do_areas;
        do_L_AB = embryo.do_L_AB;
    catch
        embryo.do_detect_pronuclei = 1;
        embryo.do_centration_rotation = 1;
        embryo.do_mitotic_entry = 1;
        embryo.do_spindle_rocking = 1;
        embryo.do_areas = 1;
        embryo.do_L_AB = 1;
        do_detect_pronuclei = embryo.do_detect_pronuclei;
        do_centration_rotation = embryo.do_centration_rotation;
        do_mitotic_entry = embryo.do_mitotic_entry;
        do_spindle_rocking = embryo.do_spindle_rocking;
        do_areas = embryo.do_areas;
        do_L_AB = embryo.do_L_AB;
    end
    
    if ~isempty(strfind(embryo.info.file,'AF14')) % name is AF14 instead of AF16
        idx2 = strfind(embryo.info.file,'-');
        embryo.info.file(idx2(end-2)-1) = '6';
        embryo.info.file(idx2(1)-15) = '6';
        embryo.info.name(end-12) = '6';
    end

    if ~isempty(strfind(embryo.info.file,'MQ130'))
        if isempty(strfind(embryo.info.file,'Tswitch'))
            analysis_dir = ['/Users/admin/Documents/GONCZY_LAB/PROJECTS/first_cell_division/MQ130_AB_',embryo.info.T,'deg/ANALYSIS/']; 
        else
            analysis_dir = '/Users/admin/Documents/GONCZY_LAB/PROJECTS/first_cell_division/MQ130_Tswitch/ANALYSIS/';  
        end
    elseif ~isempty(strfind(embryo.info.file,'AF16'))
        if isempty(strfind(embryo.info.file,'Tswitch'))
            analysis_dir = ['/Users/admin/Documents/GONCZY_LAB/PROJECTS/first_cell_division/AF16_AB_',embryo.info.T,'deg/ANALYSIS/']; 
        else
            analysis_dir = '/Users/admin/Documents/GONCZY_LAB/PROJECTS/first_cell_division/AF16_Tswitch/ANALYSIS/';  
        end        
    elseif ~isempty(strfind(embryo.info.file,'N2'))
        if isempty(strfind(embryo.info.file,'Tswitch'))
            analysis_dir = ['/Users/admin/Documents/GONCZY_LAB/PROJECTS/first_cell_division/N2_AB_',embryo.info.T,'deg/ANALYSIS/'];
        else
            analysis_dir = '/Users/admin/Documents/GONCZY_LAB/PROJECTS/first_cell_division/N2_Tswitch/ANALYSIS/'; 
        end
    elseif ~isempty(strfind(embryo.info.file,'JU1018'))
        if isempty(strfind(embryo.info.file,'Tswitch'))
            analysis_dir = ['/Users/admin/Documents/GONCZY_LAB/PROJECTS/first_cell_division/JU1018_AB_',embryo.info.T,'deg/ANALYSIS/'];
        else
            analysis_dir = '/Users/admin/Documents/GONCZY_LAB/PROJECTS/first_cell_division/JU1018_Tswitch/ANALYSIS/'; 
        end
    elseif ~isempty(strfind(embryo.info.file,'TQ233'))
        if isempty(strfind(embryo.info.file,'Tswitch'))
            analysis_dir = ['/Users/admin/Documents/GONCZY_LAB/PROJECTS/first_cell_division/TQ233_AB_',embryo.info.T,'deg/ANALYSIS/'];
        else
            analysis_dir = '/Users/admin/Documents/GONCZY_LAB/PROJECTS/first_cell_division/TQ233_Tswitch/ANALYSIS/'; 
        end 
    elseif ~isempty(strfind(embryo.info.file,'atp2'))
       analysis_dir = ['/Users/admin/Documents/GONCZY_LAB/PROJECTS/first_cell_division/atp2_AB_',embryo.info.T,'deg/ANALYSIS/'];
    elseif ~isempty(strfind(embryo.info.file,'nuo1'))
       analysis_dir = ['/Users/admin/Documents/GONCZY_LAB/PROJECTS/first_cell_division/nuo1_AB_',embryo.info.T,'deg/ANALYSIS/'];
    elseif ~isempty(strfind(embryo.info.file,'cyc1'))
       analysis_dir = ['/Users/admin/Documents/GONCZY_LAB/PROJECTS/first_cell_division/cyc1_AB_',embryo.info.T,'deg/ANALYSIS/'];
    elseif ~isempty(strfind(embryo.info.file,'QC129'))
       analysis_dir = ['/Users/admin/Documents/GONCZY_LAB/PROJECTS/first_cell_division/QC129_AB_',embryo.info.T,'deg/ANALYSIS/'];
    elseif ~isempty(strfind(embryo.info.file,'vps53'))
       analysis_dir = ['/Users/admin/Documents/GONCZY_LAB/PROJECTS/first_cell_division/vps53_AB_',embryo.info.T,'deg/ANALYSIS/'];
    elseif ~isempty(strfind(embryo.info.file,'vps53atp2'))
       analysis_dir = ['/Users/admin/Documents/GONCZY_LAB/PROJECTS/first_cell_division/vps53atp2_AB_',embryo.info.T,'deg/ANALYSIS/'];
    elseif ~isempty(strfind(embryo.info.file,'sec22'))
       analysis_dir = ['/Users/admin/Documents/GONCZY_LAB/PROJECTS/first_cell_division/sec22_AB_',embryo.info.T,'deg/ANALYSIS/'];
    elseif ~isempty(strfind(embryo.info.file,'sec22atp2'))
       analysis_dir = ['/Users/admin/Documents/GONCZY_LAB/PROJECTS/first_cell_division/sec22atp2_AB_',embryo.info.T,'deg/ANALYSIS/'];
    elseif ~isempty(strfind(embryo.info.file,'c27d9.1'))
       analysis_dir = ['/Users/admin/Documents/GONCZY_LAB/PROJECTS/first_cell_division/c27d9.1_AB_',embryo.info.T,'deg/ANALYSIS/'];
    elseif ~isempty(strfind(embryo.info.file,'fgt1'))
       analysis_dir = ['/Users/admin/Documents/GONCZY_LAB/PROJECTS/first_cell_division/fgt1_AB_',embryo.info.T,'deg/ANALYSIS/'];
    elseif ~isempty(strfind(embryo.info.file,'ani2'))
       analysis_dir = ['/Users/admin/Documents/GONCZY_LAB/PROJECTS/first_cell_division/ani2_AB_',embryo.info.T,'deg/ANALYSIS/'];
    elseif ~isempty(strfind(embryo.info.file,'pes22'))
       analysis_dir = ['/Users/admin/Documents/GONCZY_LAB/PROJECTS/first_cell_division/pes22_AB_',embryo.info.T,'deg/ANALYSIS/'];
    else
        disp('Could not determine the analysis_dir. Check the filename.'); 
        keyboard
    end

    name = embryo.info.name; idxs = strfind(name,' '); name(idxs) = '-';
    
    try % see if magnification is already defined
        embryo.info.magn;
    catch
        embryo.info.magn = 100; 
    end
    edata.magn = embryo.info.magn;
    edata.pixelsize = [8.6 8.3]/embryo.info.magn;
    edata.recordTime = embryo.info.recordTime;
    edata.CK_frame = embryo.timing(3);
    
    try
        try
            M = mmreader(embryo.info.file);
        catch
            M = mmreader([embryo.info.file,'.avi']);
        end
    catch % probably useless...
        idx = strfind(embryo.info.file,'_');
        new_name = embryo.info.file;
        new_name(idx(end-1:end)) = '-';
        embryo.info.file = new_name;
        M = mmreader(new_name);
    end
    try
        embryo.coord.asset;
    catch
        embryo.coord.asset = 0; 
    end
    
    f = figure('Name',embryo.info.name);
    
    % center everything with respect to the poles (most things are then centered to the centroid of the embryo later)
    try
    if ~embryo.coord.asset
        if length(embryo.coord.poles) > length(vertcat(embryo.coord.stats.Centroid))
            for j = 1:length(embryo.coord.stats)
               if isempty(embryo.coord.stats(j).Centroid)
                   embryo.coord.stats(j).Centroid = [NaN NaN]; 
               end
            end
        end
    else
        if length(embryo.coord.poles_asset) > length(vertcat(embryo.coord.stats.Centroid))
            for j = 1:length(embryo.coord.stats)
               if isempty(embryo.coord.stats(j).Centroid)
                   embryo.coord.stats(j).Centroid = [NaN NaN]; 
               end
            end
        end
    end
    coord = vertcat(embryo.coord.stats.Centroid);
    if ~embryo.coord.asset
        poles = vertcat(embryo.coord.poles);
    else
        poles = vertcat(embryo.coord.poles_asset);  
    end
    coord(:,1) = coord(:,1) - poles(:,1);
    coord(:,2) = coord(:,2) - poles(:,4);
    catch
        disp('!!!!!!!! PROBLEM WITH COORDINATES RE-CENTERING !!!!!!! CHECK ASSET WAS PERFORMED');
    end 
    
    try
        embryo.pronuclei.traj_m(:,1) = embryo.pronuclei.traj_m(:,1) - poles(embryo.pronuclei.frames,1);
        embryo.pronuclei.traj_m(:,2) = embryo.pronuclei.traj_m(:,2) - poles(embryo.pronuclei.frames,4);
        embryo.pronuclei.traj_f(:,1) = embryo.pronuclei.traj_f(:,1) - poles(embryo.pronuclei.frames,1);
        embryo.pronuclei.traj_f(:,2) = embryo.pronuclei.traj_f(:,2) - poles(embryo.pronuclei.frames,4);
    end
    try
        embryo.centration_rotation.centroid(:,1) = embryo.centration_rotatfion.centroid(:,1) - poles(embryo.centration_rotation.frames,1);
        embryo.centration_rotation.centroid(:,2) = embryo.centration_rotation.centroid(:,2) - poles(embryo.centration_rotation.frames,4);
    end
    try
        embryo.spindle.position(:,1) = embryo.spindle.position(:,1) - poles(embryo.spindle.frames,1);
        embryo.spindle.position(:,2) = embryo.spindle.position(:,2) - poles(embryo.spindle.frames,4);
        embryo.spindle.positionA(:,1) = embryo.spindle.positionA(:,1) - poles(embryo.spindle.frames,1);
        embryo.spindle.positionA(:,2) = embryo.spindle.positionA(:,2) - poles(embryo.spindle.frames,4);
    end
    
    % figure
    set(gcf, 'PaperPositionMode', 'manual');
    set(gcf, 'PaperUnits', 'Centimeters');
    set(gcf, 'PaperPosition', [0.1 0.1 21 30]);
    set(gcf, 'PaperType','A4');

    axes('Position',[.05  .77  .22  .15]); hold on; box on;
    if embryo.coord.asset
        title(['Embryo at time t = ',num2str(embryo.time(1)),' sec (ASSET)']);
    else
        title(['Embryo at time t = ',num2str(embryo.time(1)),' sec']);
    end
    imshow(imadjust(rgb2gray(read(M,embryo.timing(1))))); % embryo at start time
    try imshow(embryo.coord.cropped(:,:,embryo.timing(1))); end
    text(0.03,0.25,'ST','Color',[0.9 0.9 0.9],'FontWeight','bold','Units','normalized');
    try plot(embryo.coord.stats(embryo.timing(1)).boundary(:,2),embryo.coord.stats(embryo.timing(1)).boundary(:,1),'g-'); end
    if ~isnan(embryo.timing(2))
        idx_pm = find(embryo.pronuclei.frames==embryo.timing(4));
        plot(embryo.pronuclei.traj_m(2:idx_pm,1),embryo.pronuclei.traj_m(2:idx_pm,2),'b-');
        plot(embryo.pronuclei.traj_f(2:idx_pm,1),embryo.pronuclei.traj_f(2:idx_pm,2),'r-');
        plot(embryo.pronuclei.traj_m(1,1),embryo.pronuclei.traj_m(1,2),'bx');
        plot(embryo.pronuclei.traj_f(1,1),embryo.pronuclei.traj_f(1,2),'rx');
    end
    
    if ~isnan(embryo.timing(2))
        axes('Position',[.25  .77  .22  .15]); hold on; box on;
        imshow(imadjust(rgb2gray(read(M,embryo.timing(2)))));
        try imshow(embryo.coord.cropped(:,:,embryo.timing(2))); end
        text(0.03,0.25,'PC','Color',[0.9 .9 0.9],'FontWeight','bold','Units','normalized');
        try plot(embryo.coord.stats(embryo.timing(2)).boundary(:,2),embryo.coord.stats(embryo.timing(2)).boundary(:,1),'g-'); end
    end
        
    axes('Position',[.45  .77  .22  .15]); hold on; box on;
    imshow(imadjust(rgb2gray(read(M,embryo.timing(4))))); % embryo at start time
    try imshow(embryo.coord.cropped(:,:,embryo.timing(4))); end
    for k = 1:length(embryo.centration_rotation.pos)
        line(embryo.centration_rotation.pos(k,1:2),embryo.centration_rotation.pos(k,3:4),'Color',[0 0 0]);
    end
    text(0.03,0.25,'PM','Color',[0.9 0.9 0.9],'FontWeight','bold','Units','normalized');
    try plot(embryo.coord.stats(embryo.timing(4)).boundary(:,2),embryo.coord.stats(embryo.timing(4)).boundary(:,1),'g-'); end
 
    imshow(imadjust(rgb2gray(read(M,embryo.cytok.frame))));
    if ~isnan(embryo.cytok.frame)
        axes('Position',[.65  .77  .22 .15]); hold on; box on;
        try imshow(embryo.coord.cropped(:,:,embryo.cytok.frame)); 
        plot(embryo.coord.stats(embryo.cytok.frame).boundary(:,2),embryo.coord.stats(embryo.cytok.frame).boundary(:,1),'g-');end
    end
    
    axes('position',[.1  .6  .3  .15]); hold on; box on;
    title('TIMING'); axis equal;
    last_time = (M.NumberOfFrames - embryo.timing(3))*embryo.info.recordTime;
    try
        rectangle('Position',[embryo.time(1) 5 embryo.time(2)-embryo.time(1) 35],'FaceColor',[0 0 0]);
    end
    try
        rectangle('Position',[embryo.time(2) 5 embryo.time(4)-embryo.time(2) 35],'FaceColor',[0.5 0.5 0.5]);
    end
    try
        rectangle('Position',[embryo.time(4) 5 embryo.time(5)-embryo.time(4) 35],'FaceColor',[0.7 0.7 0.7]);
    end
    try
        rectangle('Position',[embryo.time(5) 5 embryo.time(3)-embryo.time(5) 35],'FaceColor',[0.9 0.9 0.9]);
    end
    try
        rectangle('Position',[embryo.time(3) 5 last_time-embryo.time(3) 35],'FaceColor',[0 0 0]);
    end
    %text(embryo.time(1),25,'ST','FontWeight','bold','FontSize',9,'Rotation',90);
    text(embryo.time(2),55,['PC ',num2str(embryo.time(2))],'FontWeight','bold','FontSize',10,'Rotation',90);
    text(embryo.time(3),55,'CK','FontWeight','bold','FontSize',10,'Rotation',90);
    text(embryo.time(4),55,['PM ',num2str(embryo.time(4))],'FontWeight','bold','FontSize',10,'Rotation',90);
    text(embryo.time(5),55,['ME ',num2str(embryo.time(5))],'FontWeight','bold','FontSize',10,'Rotation',90);
    xlabel('time (sec)');
    ylim([0 480]);
    try
        xlim([embryo.time(1),last_time]);
    end
        edata.name = embryo.info.name;
        edata.yolk_granules = embryo.info.yolk_granules;
        edata.T = embryo.info.T;
        try
            edata.iT = embryo.info.imaging_T;
        catch
            edata.iT = edata.T; 
        end
        edata.timing_val = [embryo.time(2),embryo.time(4),embryo.time(5)];
        edata.timing_label = {'PC','PM','ME'};
        edata.recordTime = embryo.info.recordTime;
    
    if embryo.do_detect_pronuclei
        axes('position',[.5  .6  .3  .15]); hold on; box on;
        title('FEMALE PRO-NUCLEI');
        t = (embryo.pronuclei.frames - embryo.timing(3))*embryo.info.recordTime;
        [AX,H1,H2] = plotyy(t(1:end-1),embryo.pronuclei.vf(:,1)*edata.pixelsize(1),t(2:end-1)',embryo.pronuclei.af(:,1)*edata.pixelsize(1));
        line([embryo.time(2) embryo.time(2)],[-10 10]);
        line([embryo.time(4) embryo.time(4)],[-10 10]);
        text(0.997*embryo.time(2),8.5,'PC','FontSize',9);
        set(AX(1),'ylim',[-0.8 0.8]);set(AX(2),'ylim',[-0.05 0.08]);
        set(H1,'LineStyle','-','Color','k'); set(H2,'LineStyle','--','Color','k'); 
        idx_pc = max(1,find(embryo.pronuclei.frames==embryo.timing(2)));
        idx_pm = min(length(embryo.pronuclei.frames)-1,find(embryo.pronuclei.frames==embryo.timing(4)));
        [maxi idxi] = max(embryo.pronuclei.af(idx_pc+1:idx_pm-2,1)*edata.pixelsize(1));
        %[maxi2 idxi2] = max(embryo.pronuclei.af(idxi+3:end,1)*edata.pixelsize(1));
        text(0.03,0.95,['Av. speed : ',num2str(round2xdigit(mean(edata.pixelsize(1)*embryo.pronuclei.vf(idx_pc:idx_pm-1,1))))],'Units','normalized'); % between PC and PM
        text(0.03,0.05,['Max. speed : ',num2str(round2xdigit(max(edata.pixelsize(1)*embryo.pronuclei.vf(idx_pc:idx_pm-1,1))))],'Units','normalized');
        xlabel('time (s)');
        set(get(AX(1),'Ylabel'),'String','speedX [\mum/s]'); 
        set(get(AX(2),'Ylabel'),'String','accX [\mum/s^2]');
        [ms ts] = max(embryo.pronuclei.vf(idx_pc:idx_pm-1,1)*edata.pixelsize(1));
        if isempty(ms)
           ms = NaN; 
           tmax = NaN;
        else
           tmax =  t(ts); 
        end
        if isempty(maxi)
           maxi = NaN;
           tmaxi = NaN;
        else
           tmaxi = t(idxi); 
        end
            if isempty(idx_pc)
               idx_pc = 1; 
            end
            if isempty(idx_pm)
               idx_pm = length(embryo.pronuclei.vf); 
            end
            edata.pronuclei_maxspeed = ms;
            edata.pronuclei_maxspeed_t = tmax;
            edata.pronuclei_maxacc = maxi;
            edata.pronuclei_maxacc_t = tmaxi;
            edata.pronuclei_distPC2PM = sum( sqrt( sum( (embryo.pronuclei.traj_f(idx_pc+1:idx_pm,:).*repmat([edata.pixelsize(1) edata.pixelsize(2)],idx_pm-idx_pc,1) - embryo.pronuclei.traj_f(idx_pc:idx_pm-1,:).*repmat([edata.pixelsize(1) edata.pixelsize(2)],idx_pm-idx_pc,1)).^2,2 ) ) );
            if isempty(edata.pronuclei_distPC2PM)
                edata.pronuclei_distPC2PM = NaN;
            end
            edata.pronuclei_speed = transpose(smooth(embryo.pronuclei.vf(idx_pc:idx_pm,1)));
            edata.pronuclei_distF2M = transpose( sqrt( sum( ((embryo.pronuclei.traj_f(idx_pc:idx_pm,:)-embryo.pronuclei.traj_m(idx_pc:idx_pm,:)).*repmat([edata.pixelsize(1) edata.pixelsize(2)],idx_pm-idx_pc+1,1)).^2,2 ) ) );
            try % in case we started the movie after PM
                edata.pronuclei_posPMm = (embryo.pronuclei.traj_m(idx_pm,:) - coord(embryo.timing(4),:)).*([edata.pixelsize(1) edata.pixelsize(2)]);
                edata.pronuclei_posPMf = (embryo.pronuclei.traj_f(idx_pm,:) -  coord(embryo.timing(4),:)).*([edata.pixelsize(1) edata.pixelsize(2)]);
            catch
                edata.pronuclei_posPMm = NaN;
                edata.pronuclei_posPMf = NaN;
            end
    else
        edata.pronuclei_maxspeed = NaN;
        edata.pronuclei_maxspeed_t = NaN;
        edata.pronuclei_maxacc = NaN;
        edata.pronuclei_maxacc_t = NaN;
        edata.pronuclei_distPC2PM = NaN;
        edata.pronuclei_speed = NaN;
        edata.pronuclei_distF2M = NaN;
        edata.pronuclei_posPMm = [NaN NaN];
        edata.pronuclei_posPMf = [NaN NaN];
    end
        
    if embryo.do_centration_rotation
        axes('position',[.1  .35  .3  .15]); hold on; box on;
        title('CENTRATION-ROTATION');
        t = (embryo.centration_rotation.frames - embryo.timing(3))*embryo.info.recordTime;
        fr = embryo.centration_rotation.frames;
        idx_ME = find(fr>=embryo.timing(5),1,'first');
        if nanmean(embryo.centration_rotation.angle(end-30:end)) > 0
            ang_neg = find(embryo.centration_rotation.angle<0 & abs(embryo.centration_rotation.angle)>20);
            embryo.centration_rotation.angle(ang_neg) = embryo.centration_rotation.angle(ang_neg) + 180;
        else
            ang_neg = find(embryo.centration_rotation.angle>0 & abs(embryo.centration_rotation.angle)>20);
            embryo.centration_rotation.angle(ang_neg) = embryo.centration_rotation.angle(ang_neg) - 180;
        end
        if abs(abs(embryo.centration_rotation.angle(end))-180) < abs(embryo.centration_rotation.angle(end))
           embryo.centration_rotation.angle = 180 - abs(embryo.centration_rotation.angle);
        else
           % do nothing 
        end
        if nanmean(embryo.centration_rotation.angle(round(0.25*length(t)):round(0.75*length(t))))<0
            embryo.centration_rotation.angle = - embryo.centration_rotation.angle;
        end
        xx = (embryo.centration_rotation.centroid(:,1)-coord(fr,1))*edata.pixelsize(1);
        notNAN = find(~isnan(xx)); isNAN = find(isnan(xx));
        notNANa = find(~isnan(embryo.centration_rotation.angle)); isNANa = find(isnan(embryo.centration_rotation.angle));
        p = polyfit(t(notNAN),transpose(xx(notNAN)),6);
        pa = polyfit(t(notNANa),embryo.centration_rotation.angle(notNANa),6);
        xxf = polyval(p,t); xxf(isNAN) = NaN; 
        xxa = polyval(pa,t); xxa(isNANa) = NaN; 
        xxd = diff(xxf);
        xxad = diff(xxa);

        [v vidx] = max(-xxd/embryo.info.recordTime);
        [vA vidxA] = max(-xxad/embryo.info.recordTime);
        [mini idxmin] = min(xxf); % fit a polynomial to find a "good" minimum 
        idxmax = 1;
        idxmaxA = 1;
        cr_most_anterior_pos = mini;
        [AX,H1,H2] = plotyy(t,xx,t,embryo.centration_rotation.angle); hold on;
        set(H1,'LineStyle','-.','Marker','.','Color','k','MarkerSize',5); set(H2,'LineStyle','--','Marker','.','Color','k','MarkerSize',5); 
        xlabel('time (s)');
        set(get(AX(1),'Ylabel'),'String','Position along x [\mum]'); 
        set(get(AX(2),'Ylabel'),'String','Angle (�)');
        set(AX(2),'YLim',[0 180]);
        s1 = fitoptions('Method','NonlinearLeastSquares',...
                   'Lower',[-100 abs(t(end)) 0 -100],...
                   'Upper',[512 abs(t(1)) 100 512],...
                   'Startpoint',[10 abs(mean([t(1) t(end)])) 2 -4]);
        s2 = fitoptions('Method','NonlinearLeastSquares',...
           'Lower',[-100 0 0 -100],...
           'Upper',[512 1000 100 120],...
           'Startpoint',[100 400 2 -4]);
        f1 = fittype('A*tt^n./(K^n+tt^n) + C','independent','tt','coefficients',{'A','K','n','C'},'options',s1);
        f2 = fittype('A*tt^n./(K^n+tt^n) + C','independent','tt','coefficients',{'A','K','n','C'},'options',s2);
        x_cr = (embryo.centration_rotation.centroid(idxmax:idxmin,1)-coord(fr(idxmax:idxmin),1))*edata.pixelsize(1);
        x_cra = embryo.centration_rotation.angle(idxmaxA:end);
        notNaN = find(~isnan(x_cr));
        notNaNb = find(~isnan(x_cra));
        tc = t(idxmax:idxmin); 
        ta = t(idxmaxA:end);

        try
            [c1 gof1] = fit(transpose(abs(tc(notNaN))),x_cr(notNaN),f1);
            [d11,d12] = differentiate(c1,abs(tc(notNaN)));
        catch
            c1.A = NaN; c1.n = NaN; c1.K = NaN; c1.C = NaN;
            d11 = NaN;
        end
        try
            [c2 gof2] = fit(transpose(abs(ta(notNaNb))),transpose(x_cra(notNaNb)),f2);
            [d21,d22] = differentiate(c2,abs(ta(notNaNb)));
        catch
            c2.A = NaN; c2.n = NaN; c2.K = NaN; c2.C = NaN;
            d21 = NaN;
        end
        xp1 = c1.A*abs(tc).^c1.n./(c1.K^c1.n+abs(tc).^c1.n) + c1.C; xp1 = xp1(notNaN);
        xp2 = c2.A*abs(ta).^c2.n./(c2.K^c2.n+abs(ta).^c2.n) + c2.C; [minR idx_endR] = min(xp2); xp2 = xp2(notNaNb);
        try
            hold on;
            [AX,H1,H2] = plotyy(tc,xxf(idxmax:idxmin),ta,xxa(idxmaxA:end));
        catch
            hold on;
            [AX,H1,H2] = plotyy(tc(notNaN),xxf(idxmax:idxmin),0,NaN);
        end 
        set(AX(2),'YLim',[0 180]);
        set(H1,'LineStyle','-','Color','b'); set(H2,'LineStyle','--','Color','g'); 
        text(0.03,0.05,['v_{max} = ',num2str(round2xdigit(v)),'\mum/s'],'Units','normalized');
        text(0.6,0.05,['v_{max} = ',num2str(round2xdigit(vA)),'�/s'],'Units','normalized');

            edata.cr_angle = embryo.centration_rotation.angle;
            edata.cr_angle_time = t;
            edata.cr_position_A = c1.A;
            edata.cr_position_Kt = c1.K;
            edata.cr_position_n = c1.n;
            edata.cr_position_C = c1.C;
            edata.cr_position_speed = max(d11);
            edata.cr_position_speed2 = v;
            edata.cr_most_anterior_pos = cr_most_anterior_pos;
            edata.cr_angle_A = c2.A;
            edata.cr_angle_Kt = c2.K;
            edata.cr_angle_n = c2.n;
            edata.cr_angle_C = c2.C;
            edata.cr_angle_speed = max(d21);
            edata.cr_angle_speed2 = vA;
            edata.cr_end_rotation = t(idx_endR);
            cr_me_angle = embryo.centration_rotation.angle(idx_ME);
            edata.cr_pos_ME = xx(idx_ME);
            if isempty(cr_me_angle) % ME after the end of C/R
               cr_me_angle = 0; 
               edata.cr_pos_ME = NaN;
            end
            edata.cr_angle_ME = cr_me_angle;
            fro = fr;
            to = t;
    else
        edata.cr_angle = NaN;
        edata.cr_angle_time = NaN;
        edata.cr_position_A = NaN;
        edata.cr_position_Kt = NaN;
        edata.cr_position_n = NaN;
        edata.cr_position_C = NaN;
        edata.cr_position_speed = NaN;
        edata.cr_position_speed2 = NaN;
        edata.cr_most_anterior_pos = NaN;
        edata.cr_angle_A = NaN;
        edata.cr_angle_Kt = NaN;
        edata.cr_angle_n = NaN;
        edata.cr_angle_C = NaN;
        edata.cr_angle_speed = NaN;
        edata.cr_angle_speed2 = NaN;
        edata.cr_end_rotation = NaN;
        cr_me_angle = NaN;
        edata.cr_pos_ME = NaN;
        edata.cr_angle_ME = NaN;
    end
        
    if embryo.do_spindle_rocking
        axes('position',[.5  .35  .3  .15]); hold on; box on;
        title('SPINDLE DISPLACEMENT');
        t = (embryo.spindle.frames - embryo.timing(3))*embryo.info.recordTime;
        t_ME = (embryo.timing(5)-embryo.timing(3))*embryo.info.recordTime;
        fr = embryo.spindle.frames;
        x = (embryo.spindle.position(:,1)-coord(fr,1))*edata.pixelsize(1);
        xA = (embryo.spindle.positionA(:,1)-coord(fr,1))*edata.pixelsize(1);
        plot(x,t,'k-'); hold on; plot(xA,t,'k--'); %line([0.95*min(xA) 1.05*max(x)],[t_ME t_ME],'LineStyle','-','Color','b');
        legend('P','A'); axis ij
        ylabel('time (s)'); xlabel('Position along x [\mum]');
    end

    % EGG/EMBRYO SIZE (at pronuclei-meeting and at the end of C/R) AS A FUNCTION OF TEMPERATURE
    try
        B = bwboundaries(embryo.coord.stats(max(1,embryo.timing(4))).ConvexImage);
        B = B{1}; B = B';
        [maj_a min_a] = get_axes(B);
        edata.esize_major = maj_a*edata.pixelsize(1);
        edata.esize_major2 = embryo.coord.stats(embryo.timing(4)).MajorAxisLength*edata.pixelsize(1);
        edata.esize_minor = embryo.coord.stats(embryo.timing(4)).MinorAxisLength*edata.pixelsize(2);
        edata.cytok_egg_size = embryo.coord.stats(embryo.timing(4)).Area*edata.pixelsize(1)*edata.pixelsize(2);
    catch
        A = embryo.coord.stats(max(1,1)).ConvexImage;
        B = bwboundaries(A);
        B = B{1}; B = B';
        [maj_a min_a] = get_axes(B);
        st = regionprops(A,'MajorAxisLength','MinorAxisLength','Area'); % MajorAxisLength tends to overestimate EL
        edata.esize_major2 = st.MajorAxisLength*edata.pixelsize(1);
        edata.esize_major = maj_a*edata.pixelsize(1);
        edata.esize_minor = st.MinorAxisLength*edata.pixelsize(2);
        edata.cytok_egg_size = st.Area*edata.pixelsize(1)*edata.pixelsize(2);
    end
    
    try
        load(['/Users/admin/Documents/GONCZY_LAB/PROJECTS/first_cell_division/areas_embryos_CK/',embryo.info.name,'.mat']); % at the end of C/R or just before CK
        B = bwboundaries(mask);
        B = B{1}; B = B';
        fr_CR = embryo.timing(3) - 3;
        [maj_a min_a] = get_axes(B);
        edata.cr_embryo_size = stats_CR.Area*edata.pixelsize(1)*edata.pixelsize(2);
        edata.embsize_major = maj_a*edata.pixelsize(1);
        edata.embsize_major2 = stats_CR.MajorAxisLength*edata.pixelsize(1);
        edata.embsize_minor = stats_CR.MinorAxisLength*edata.pixelsize(2);
        edata.embsize_centroid = stats_CR.Centroid.*[edata.pixelsize(1) edata.pixelsize(2)];
        min_emb = stats_CR.BoundingBox(1);
        min_egg = embryo.coord.stats(fr_CR).BoundingBox(1);
        edata.embsize_shift = (min_emb-min_egg)*edata.pixelsize(1);
        (min_emb-min_egg)*edata.pixelsize(1)
    catch
            fr_CR = embryo.timing(3) - 3; % just before CK onset
            if isnan(fr_CR)
               fr_CR = 1; 
            elseif fr_CR <= 0
                fr_CR = 1;
            end
            a = imadjust(rgb2gray(read(M,fr_CR)));
            figure;
            imshow(a); hold on;
            
            isok=0;

            if ~isok
                h = impoly(gca);
                p_cr = wait(h); % until user double-clicks
                disp('Done'); disp(' ');
                x_cr = p_cr(:,1); y_cr = p_cr(:,2);
            end
            mask = poly2mask(x_cr, y_cr, size(a,1), size(a,2));
            B = bwboundaries(mask);
            B = B{1}; B = B';
            xe_cr = embryo.coord.stats(fr_CR).BoundingBox(1);
            [maj_a min_a] = get_axes(B);
            stats_CR = regionprops(mask,'FilledImage','Area','Centroid','ConvexImage','BoundingBox','PixelList','MajorAxisLength','MinorAxisLength');
            edata.cr_embryo_size = stats_CR.Area*edata.pixelsize(1)*edata.pixelsize(2);
            edata.embsize_major = maj_a*edata.pixelsize(1);
            edata.embsize_major2 = stats_CR.MajorAxisLength*edata.pixelsize(1);
            edata.embsize_minor = stats_CR.MinorAxisLength*edata.pixelsize(2);
            edata.embsize_centroid = stats_CR.Centroid.*[edata.pixelsize(1) edata.pixelsize(2)];
            embsize_shift = (-min(xe_cr) + min(x_cr))*edata.pixelsize(1);
            edata.embsize_shift = embsize_shift;
            close gcf;
            save(['/Users/admin/Documents/GONCZY_LAB/PROJECTS/first_cell_division/areas_embryos_CK/',embryo.info.name,'.mat'],'stats_CR','mask','embsize_shift');
    end
   
    if embryo.do_spindle_rocking
        % ROCKING
        ax_rock = axes('position',[.1  .10  .3  .15]); hold on; box on;
        title('ROCKING');
        t = (embryo.spindle.frames - embryo.timing(3))*embryo.info.recordTime;
        t_ME = (embryo.timing(5)-embryo.timing(3))*embryo.info.recordTime;
        fr = embryo.spindle.frames;
        y = (embryo.spindle.position(:,2)-coord(fr,2))*edata.pixelsize(2);
        yA = (embryo.spindle.positionA(:,2)-coord(fr,2))*edata.pixelsize(2);
        x = (embryo.spindle.position(:,1)-coord(fr,1))*edata.pixelsize(1);
        xA = (embryo.spindle.positionA(:,1)-coord(fr,1))*edata.pixelsize(1);
        tA = t;
        set(0,'CurrentFigure',f);
        set(f,'CurrentAxes',ax_rock);

        notNaN = ~isnan(y);
        notNaNA = ~isnan(yA);
        Fs = 1/embryo.info.recordTime;
        L = length(t(notNaN))-1;
        LA = length(t(notNaNA)) - 1;
        NFFT = 2^nextpow2(L);
        NFFTA = 2^nextpow2(LA);
        dy = diff(y(notNaN)); % perform Fourier on the derivative, so it's centered on y = 0
        dyA = diff(yA(notNaNA));
        Y = fft(dy,NFFT)/L;
        YA = fft(dyA,NFFTA)/LA;
        if isnan(Y(1))
            tD = embryo.timing(3) - round(50/embryo.info.recordTime) - embryo.spindle.frames(1) + 1;
            tU = embryo.timing(3) + round(50/embryo.info.recordTime) - embryo.spindle.frames(1) + 1;
            t2 = (embryo.spindle.frames(tD:tU))*embryo.info.recordTime;
            L = length(t2)-1;
            NFFT = 2^nextpow2(L);
            Y = fft(dy(tD:tU),NFFT)/L;
            YA = fft(dyA(tD:tU),NFFT)/L;
        end
        fr = Fs/2*linspace(0,1,NFFT/2+1);
        frA = Fs/2*linspace(0,1,NFFTA/2+1);
        [maxy idxy] = max(2*abs(Y(1:NFFT/2+1)));
        [maxyA idxyA] = max(2*abs(YA(1:NFFTA/2+1)));

        % low pass filter (i.e. remove high frec == noise); if used with
        % 'high' option instead of 'low', only noise remains
        w2 = fr(idxy); w2A = frA(idxyA);
        t = t(notNaN);
        tA = tA(notNaNA);
        yF = low_pass_Amp(y(notNaN),w2,'low');
        yAF = low_pass_Amp(yA(notNaNA),w2A,'low');

        % remove tool low freq == drift e.g. because rotation was not over
        yH = low_pass_Amp(yF,w2,'high');
        yAH = low_pass_Amp(yAF,w2A,'high');

        % define time window for analysis
        [peaks_rawXX peaks_idx_raw] = findpeaks(yH); % peaks "max"
        [peaks_rawXX2 peaks_idx_raw2] = findpeaks(-yH); % peaks "min"
        peaks_raw = sort([peaks_idx_raw;peaks_idx_raw2]);
        dpeaks_raw = abs(diff(y(peaks_raw)));
        [peaks_rawA peaks_idx_rawA] = findpeaks(yAH); % peaks "max"
        [peaks_raw2A peaks_idx_raw2A] = findpeaks(-yAH); % peaks "min"
        peaks_rawA = sort([peaks_idx_rawA;peaks_idx_raw2A]);
        dpeaks_rawA = abs(diff(yA(peaks_rawA)));

        t_raw = t(peaks_raw); t_raw = t_raw(1:end-1);
        t_rawA = t(peaks_rawA); t_rawA = t_rawA(1:end-1);
        [maxi_raw idxi_raw] = max(dpeaks_raw);
        [maxi_rawA idxi_rawA] = max(dpeaks_rawA);
        r_raw = corr(t_raw(1:idxi_raw)',dpeaks_raw(1:idxi_raw));
        try
            r_rawA = corr(t_rawA(1:idxi_rawA)',dpeaks_rawA(1:idxi_rawA));
        catch
            r_rawA = NaN; 
        end
        OSCIL = 1; % we start assuming that there are indeed oscillations
        OSCIL_A = 1;
        t_start_oscil = NaN;

        t_old = t; tA_old = tA; yH_old = yH; yAH_old = yAH;

            try
                load(['/Users/admin/Documents/GONCZY_LAB/PROJECTS/first_cell_division/time_windows/',embryo.info.name,'P.mat']);
            catch
                figure; box on; 
                try
                    load('/Users/admin/Documents/GONCZY_LAB/PROJECTS/first_cell_division/noise_oscillations/noise_oscillations_ALL.mat'); 
                    idx_noise = 1:round(embryo.info.recordTime):length(Yoscil_noise); 
                    plot(t(1:length(idx_noise)),Yoscil_noise(1,idx_noise),'k:');  hold on;
                    plot(t(1:length(idx_noise)),Yoscil_noise(2,idx_noise),'c:');
                    plot(t(1:length(idx_noise)),Yoscil_noise(2,idx_noise),'r:');
                end
                x_norm = (x + edata.esize_major/2)/edata.esize_major; idx_osc = find(x_norm > 0.7,1,'first');
                plot(t,yH,'LineWidth',1.5); title('Specify the time window with a rectangle (P1)'); hold on;
                line([t(idx_osc) t(idx_osc)],[-3 3]);

                rect = getrect;
                if rect(3) > embryo.info.recordTime
                    tmin = rect(1); tmax = rect(1) + rect(3);
                    idx_min = find(t>=tmin,1,'first');
                    idx_max = find(t>=tmax,1,'first');
                    idxx = [1:idx_min-1,idx_max+1:length(t)];
                    t(idxx) = NaN;
                    yH(idxx) = NaN;
                    t_start_oscil = tmin;
                else
                    t = NaN;
                    yH = NaN;
                    OSCIL = 0;
                    t_start_oscil = NaN;
                end
                close gcf;

                save(['/Users/admin/Documents/GONCZY_LAB/PROJECTS/first_cell_division/time_windows/',embryo.info.name,'P.mat'],'t','yH','t_start_oscil','OSCIL');
            end

            try
                load(['/Users/admin/Documents/GONCZY_LAB/PROJECTS/first_cell_division/time_windows/',embryo.info.name,'A.mat']);
            catch
                figure; box on; hold on;
                try
                    load('/Users/admin/Documents/GONCZY_LAB/PROJECTS/first_cell_division/noise_oscillations/noise_oscillations_ALL.mat'); 
                    idx_noise = 1:round(embryo.info.recordTime):length(Yoscil_noise); 
                    plot(t(1:length(idx_noise)),Yoscil_noise(1,idx_noise),'k:');  hold on;
                    plot(t(1:length(idx_noise)),Yoscil_noise(2,idx_noise),'c:');
                    plot(t(1:length(idx_noise)),Yoscil_noise(2,idx_noise),'r:');
                end
                try rectangle('Position',rect,'LineStyle',':','FaceColor',[0.5 0.5 0.5]); end;
                plot(tA,yAH,'b-','LineWidth',1.2); plot(t,yH,'g--'); title('Specify the time window with a rectangle (AB)');
                rect = getrect;
                if rect(3) > embryo.info.recordTime
                    tmin = rect(1); tmax = rect(1) + rect(3);
                    idx_min = find(tA>=tmin,1,'first');
                    idx_max = find(tA>=tmax,1,'first');
                    idxx = [1:idx_min-1,idx_max+1:length(tA)];
                    tA(idxx) = NaN;
                    yAH(idxx) = NaN;
                    t_start_oscilA = tmin;
                else
                    tA = NaN;
                    yAH = NaN;
                    OSCIL_A = 0;
                    t_start_oscilA = NaN;
                end
                close gcf;

                save(['/Users/admin/Documents/GONCZY_LAB/PROJECTS/first_cell_division/time_windows/',embryo.info.name,'A.mat'],'tA','yAH','OSCIL_A','t_start_oscilA');

            end

        plot(t_old,yH_old,'-','Color',[0.5 0.5 0.5]); hold on; plot(t,yH,'k-'); xlabel('time (s)');
        ylabel('Position along y [\mum]');
        hold on; plot(tA_old,yAH_old,'c-'); plot(tA,yAH,'b-'); legend('P','A','Location','SouthWest');

        edata.spindle_oscil = OSCIL;
        edata.spindle_oscilA = OSCIL_A;
        if OSCIL

            dy2 = diff(yH); dy2(dy2<=0) = 0; dy2(dy2>0) = 1; % find where the sign changes by saying pos = 1 and neg = 0
            dyA2 = diff(yAH); dyA2(dyA2<=0) = 0; dyA2(dyA2>0) = 1;
            sign_changes = find(diff(dy2)) + 1; % add one to be really at the min/max
            sign_changesA = find(diff(dyA2)) + 1; 
            peaks = yH(sign_changes);
            peaksA = yAH(sign_changesA);
            dpeaks = diff(peaks);
            dpeaksA = diff(peaksA);
            [maxi idxi] = max(abs(dpeaks/2));
            t_max = mean([t(sign_changes(idxi)),t(sign_changes(idxi+1))]);
            [maxiA idxiA] = max(abs(dpeaksA/2));
            t_maxA = mean([tA(sign_changesA(idxiA)),tA(sign_changesA(idxiA+1))]);

            % find peaks
            [peaks peaks_idx] = findpeaks(yH);
            if OSCIL_A
                [peaksA peaks_idxA] = findpeaks(yAH);
            end

            % refine how T_envelope is calculated
            % fit spline through the peaks and fit a sinus to find the envelope
            VI = transpose(fnplt(cscvn([t(peaks_idx);peaks']))); % spline passing by the peaks
            x_sp = VI(:,1); y_sp = VI(:,2);
            s3 = fitoptions('Method','NonlinearLeastSquares',... % fit a sinus
                       'Lower',[-20 0 -2*pi -20],...
                       'Upper',[20 1000 2*pi 20],...
                       'Startpoint',[max(peaks) w2/7 0 0]);
            f3 = fittype('A*sin(2*pi*w*tt+phi) + C','independent','tt','coefficients',{'A','w','phi','C'},'options',s3);
            [c3 gof3] = fit(x_sp(:),y_sp(:),f3);
            T_envelope = abs(1/c3.w);

            if OSCIL_A
                VIA = transpose(fnplt(cscvn([tA(peaks_idxA);peaksA']))); % spline passing by the peaks
                x_spA = VIA(:,1); y_spA = VIA(:,2);
                s4 = fitoptions('Method','NonlinearLeastSquares',... % fit a sinus
                           'Lower',[-20 0  -2*pi -20],...
                           'Upper',[20 1000 2*pi 20],...
                           'Startpoint',[1.1*max(peaksA) w2A/7 0 0]);
                f4 = fittype('A*sin(2*pi*w*tt+phi) + C','independent','tt','coefficients',{'A','w','phi','C'},'options',s4);
                [c4 gof4] = fit(x_spA(:),y_spA(:),f4);
                T_envelopeA = abs(1/c4.w);
            end

            delta_peaks = diff(t(peaks_idx));
            tolerance = 0.1/w2 + embryo.info.recordTime; % first term accounts for noise (+- 10% of the signal period allowed), the second for the sample rate (i.e. max possible error is one tau_sampling = embryo.info.recordTime)
            oscil = delta_peaks<=1/w2+tolerance & delta_peaks >= 1/w2-tolerance;
            idxw = find(del2(double(oscil)) == 0.5); oscil(idxw) = 1; % allow for one "error", in the case where an oscillation is not considered between two oscillations...
            period_half_cycle = t(peaks_idx(2:end)) - t(peaks_idx(1:end-1)); % includes also not "real" oscillations

            if OSCIL_A
                delta_peaksA = diff(tA(peaks_idxA));
                toleranceA = 0.1/w2A + embryo.info.recordTime;
                oscilA = delta_peaksA<=1/w2A+toleranceA & delta_peaksA >= 1/w2A-toleranceA;
                idxwA = find(del2(double(oscilA)) == 0.5); oscilA(idxwA) = 1;
                period_half_cycleA = tA(peaks_idxA(2:end)) - tA(peaks_idxA(1:end-1)); % includes also not real oscillations
            end

            plot(t(peaks_idx(oscil)),peaks(oscil),'g>');
            plot(t(peaks_idx(idxw)),peaks(idxw),'r>');

                if ~isinf(1/fr(idxy))
                    edata.spindle_period = 1/fr(idxy);
                else
                    edata.spindle_period = NaN; 
                end
                edata.spindle_period_env = T_envelope;
                edata.spindle_nb_oscillations = sum(oscil); %round(T_envelope*fr(idxy));
                edata.spindle_amplitude = dpeaks/2;
                edata.spindle_amplitude_t = t(sign_changes);
                edata.spindle_amplitude_max = maxi;
                edata.spindle_amplitude_maxt = t_max;
                edata.spindle_amplitude_maxC = idxi/2;
                edata.spindle_start_oscil = t_start_oscil;
                edata.spindle_period_half_cycle = period_half_cycle;
                edata.spindle_oscillations = oscil; % to be used with spindle_period_half_cycle(oscil(1)) : where oscil. start
                text(0.03,0.9,['\tau_P = ',num2str(round2xdigit(1/w2)),'s (',num2str(edata.spindle_nb_oscillations),')'],'Units','normalized');

                % A
                if OSCIL_A
                    if ~isinf(1/frA(idxyA))
                        edata.spindle_periodA = 1/frA(idxyA);
                    else
                        edata.spindle_periodA = NaN; 
                    end 
                    edata.spindle_period_envA = T_envelopeA;
                    edata.spindle_nb_oscillationsA = sum(oscilA); %round(T_envelopeA*fr(idxyA));
                    edata.spindle_amplitudeA = dpeaksA/2;
                    edata.spindle_amplitude_tA = tA(sign_changesA);
                    edata.spindle_amplitude_maxA = maxiA;
                    edata.spindle_amplitude_maxtA = t_maxA;
                    edata.spindle_amplitude_maxCA = idxiA/2;
                    edata.spindle_start_oscilA = t_start_oscilA;
                    edata.spindle_period_half_cycleA = period_half_cycleA;
                    edata.spindle_oscillationsA = oscilA; % to be used with spindle_period_half_cycle(oscil(1)) : where oscil. start
                    text(0.6,0.9,['\tau_A = ',num2str(round2xdigit(1/w2A)),'s (',num2str(edata.spindle_nb_oscillationsA),')'],'Units','normalized');
                else
                    edata.spindle_periodA = NaN;
                    edata.spindle_period_envA = NaN;
                    edata.spindle_nb_oscillationsA = NaN;
                    edata.spindle_amplitudeA = NaN;
                    edata.spindle_amplitude_tA = NaN;
                    edata.spindle_amplitude_maxA = NaN;
                    edata.spindle_amplitude_maxtA = NaN;
                    edata.spindle_amplitude_maxCA = NaN;
                    edata.spindle_start_oscilA = NaN;
                    edata.spindle_period_half_cycleA = NaN;
                    edata.spindle_oscillationsA = NaN;    
                end

        else

                edata.spindle_period = NaN; 
                edata.spindle_period_env = NaN;
                edata.spindle_nb_oscillations = NaN;
                edata.spindle_amplitude = NaN;
                edata.spindle_amplitude_t = NaN;
                edata.spindle_amplitude_max = NaN;
                edata.spindle_amplitude_maxt = NaN;
                edata.spindle_amplitude_maxC = NaN;
                edata.spindle_start_oscil = NaN;
                edata.spindle_period_half_cycle = NaN;
                edata.spindle_oscillations = NaN;   
                %
                edata.spindle_periodA = NaN;
                edata.spindle_period_envA = NaN;
                edata.spindle_nb_oscillationsA = NaN;
                edata.spindle_amplitudeA = NaN;
                edata.spindle_amplitude_tA = NaN;
                edata.spindle_amplitude_maxA = NaN;
                edata.spindle_amplitude_maxtA = NaN;
                edata.spindle_amplitude_maxCA = NaN;
                edata.spindle_start_oscilA = NaN;
                edata.spindle_period_half_cycleA = NaN;
                edata.spindle_oscillationsA = NaN;   
        end

            edata.spindle_pos = [nanmean(x(end-3:end)), nanmean(y(end-3:end))];
            edata.spindle_posA = [nanmean(xA(end-3:end)), nanmean(yA(end-3:end))];
            edata.centrosomeP = [x y];
            edata.centrosomeA = [xA yA];
            edata.centrosome_time = (embryo.spindle.frames - embryo.timing(3))*embryo.info.recordTime;
            edata.spindle_growthP = max(diff(x))/embryo.info.recordTime;
            edata.spindle_growthA = max(-(diff(xA)))/embryo.info.recordTime;
    else
        edata.spindle_oscil = NaN;
        edata.spindle_oscilA = NaN;
        %
        edata.spindle_period = NaN; 
        edata.spindle_period_env = NaN;
        edata.spindle_nb_oscillations = NaN;
        edata.spindle_amplitude = NaN;
        edata.spindle_amplitude_t = NaN;
        edata.spindle_amplitude_max = NaN;
        edata.spindle_amplitude_maxt = NaN;
        edata.spindle_amplitude_maxC = NaN;
        edata.spindle_start_oscil = NaN;
        edata.spindle_period_half_cycle = NaN;
        edata.spindle_oscillations = NaN;   
        %
        edata.spindle_periodA = NaN;
        edata.spindle_period_envA = NaN;
        edata.spindle_nb_oscillationsA = NaN;
        edata.spindle_amplitudeA = NaN;
        edata.spindle_amplitude_tA = NaN;
        edata.spindle_amplitude_maxA = NaN;
        edata.spindle_amplitude_maxtA = NaN;
        edata.spindle_amplitude_maxCA = NaN;
        edata.spindle_start_oscilA = NaN;
        edata.spindle_period_half_cycleA = NaN;
        edata.spindle_oscillationsA = NaN;
        %
        edata.spindle_pos = [NaN NaN];
        edata.spindle_posA = [NaN NaN];
        edata.centrosomeP = [NaN NaN];
        edata.centrosomeA = [NaN NaN];
        edata.centrosome_time = NaN;
        edata.spindle_growthP = NaN;
        edata.spindle_growthA = NaN;
    end
    
    %save('/Users/admin/Documents/GONCZY_LAB/PAPERS/temperature_1/figures/oscil_120322-24-4.mat','t','yH');
    
    if embryo.do_areas
        axes('position',[.5  .10  .3  .15]); hold on; box on;
        title('AFTER CYTOKINESIS');
        Y = [embryo.cytok.areaA*edata.pixelsize(1)*edata.pixelsize(2),embryo.cytok.perimA*edata.pixelsize(1)*5;embryo.cytok.areaP*edata.pixelsize(1)*edata.pixelsize(2),embryo.cytok.perimP*5*edata.pixelsize(1)];
        bar(1:2,Y');
        colormap gray
        ylim([0 1050]);
        set(gca,'XTick',1:2);
        [hx,hy] = format_ticks(gca,{'Area [\mum^2]','Perimeter*5 [\mum]'});
        set(gca,'XTickLabel',{'',''});
        text(1.03,1.15*Y(2,1),num2str(round2xdigit(embryo.cytok.aAoveraP)));
        text(2.03,1.15*Y(2,2),num2str(round2xdigit(embryo.cytok.pAoverpP)));
            edata.cytok_area_ratio = embryo.cytok.aAoveraP;
            edata.cytok_areaA = embryo.cytok.areaA;
            edata.cytok_areaP = embryo.cytok.areaP;
            edata.cytok_perimA = embryo.cytok.perimA;
            edata.cytok_perimP = embryo.cytok.perimP;
            edata.cytok_perim_ratio = embryo.cytok.pAoverpP;
            edata.cytok_embryo_size = (embryo.cytok.areaA+embryo.cytok.areaP)*edata.pixelsize(1)*edata.pixelsize(2);

    else
        edata.cytok_area_ratio = NaN;
        edata.cytok_areaA = NaN;
        edata.cytok_areaP = NaN;
        edata.cytok_perimA = NaN;
        edata.cytok_perimP = NaN;
        edata.cytok_perim_ratio = NaN;
        edata.cytok_embryo_size = NaN;
    end
    
    mtit(f,[embryo.info.name,' (',num2str(i),')'],'xoff',0,'yoff',.022);
    
    % length AB
    try
        load([embryo.info.file,'-DIR/',name,'-ANALYSIS-AB.mat']);
        edata.L_AB = L_AB_tmp(1)*edata.pixelsize(1);
        disp(['Loaded ',embryo.info.file,'-DIR/',name,'-ANALYSIS-AB.mat']); disp(' ');
    catch
        edata.L_AB = NaN;
    end
    
    % NEBD AB and P1
    edata.CK_NEBD_AB_t = NaN;
    edata.CK_NEBD_P1_t = NaN;
    
    edata.do_detect_pronuclei = embryo.do_detect_pronuclei;
    edata.do_centration_rotation = embryo.do_centration_rotation;
    edata.do_mitotic_entry = embryo.do_mitotic_entry;
    edata.do_spindle_rocking = embryo.do_spindle_rocking;
    edata.do_areas = embryo.do_areas;
    edata.do_L_AB = embryo.do_L_AB;
    
    % SAVE ALL
    save([embryo.info.file,'-DIR/',name,'-ANALYSIS-DATA.mat'],'edata');
    saveas(gcf,[embryo.info.file,'-DIR/',name,'-ANALYSIS.fig']);
    saveas(gcf,[embryo.info.file,'-DIR/',name,'-ANALYSIS.pdf']);
    saveas(gcf,[analysis_dir,name,'-ANALYSIS.pdf']);
    open([embryo.info.file,'-DIR/',name,'-ANALYSIS.pdf']); %%%%%%%%%%%%%%%%%%%%%%%%%%%%%%%%%%%%%%%%%%%
    close gcf;
    

end     
